# Supplementary material for: Hybridization-proximity labeling reveals spatially ordered interactions of nuclear RNA compartments
Source: Mol Cell. 2022 Jan 20;82(2):463–478.e11. doi: 10.1016/j.molcel.2021.10.009 (PMC8791277; doi:10.1016/j.molcel.2021.10.009)
Supplement: Table S1. Probe sets used for HyPro-FISH and RNA-FISH, related to STAR Methods [file mmc2.xlsx]

## Sheet: 45S pre-rRNA
Table S1. Probe sets used for HyPro-FISH and RNA-FISH. (Related to STAR*Methods).
Oligonucleotide name	Sequence, 5' to 3'
45S_ETS_18_1	AGAGGACAGCGTGTCAGC
45S_ETS_18_2	CAACCTCTCCAGCGACAG
45S_ETS_18_3	AGGCGGCTCAAGCAGGAG
45S_ETS_18_9	CGGAGCGAGAAGGACGGT
45S_ETS_18_11	GACAGCGAGGGCTGTCTG
45S_ETS_18_14	CTGAGGGACAACCCGGAG
45S_ETS_18_18	TCGGAGGCAGAACGGCAG
45S_ETS_18_20	CTTCCTTCCGAGGCAGAG
45S_ETS_18_21	TCGAGCGTTCGCGTTCAG
45S_ETS_18_28	CACAGTAGGCGACGAGCC
45S_ETS_18_31	CACGCAAACGCGGTCGTC
45S_ETS_18_37	GGGGAAGAGGGCACAGAC
45S_ETS_18_42	CGACCCGGTTCGGAAGAG
45S_ETS_18_43	CACACGTCGCACGAACGC
45S_ETS_18_45	ACACGACGGCCAAGGGAG
45S_ETS_19_11	GAACGACACACCACCGTTC
45S_ETS_19_16	GGTACGAGGAAACACCTGC
45S_ETS_19_17	GAAGGCTTTTCTCACCGAG
45S_ETS_19_18	AAGGCACGCCTCTCAGATC
45S_ETS_19_24	CTCGTGATTCTCGTCCATC
45S_ETS_19_25	CACAGACACGAGGGCGGTC
45S_ETS_19_26	CACCAGGAAAACACGGCCG
45S_ETS_19_27	CTCGGGGAGAAACCTCAGG
45S_ETS_20_1	GAGACGAGAACGCCTGACAC
45S_ETS_20_3	GAGAGGAGAGACGAGGGGAC
45S_ETS_20_4	CAAGTCGACAACCACTGGAG
45S_ETS_20_7	GAAGTCAACCCACACACGAC
45S_ETS_20_12	AACGGACGTGAAGCCGGTGA
45S_ETS_20_13	ACGGGGAAGGCGCGAGAAAG
45S_ETS_20_14	GAGAAGACGAGAGACCACGG
45S_ETS_21_4	CTCGTCTCGTCTCACTCAAAC
45S_ETS_22_1	TCACCACATCGATCACGAAGAG
45S_ETS_22_3	CATAACGGAGGCAGAGACAGAG
45S_ITS_18_1	GTGGGTGTGCGGAGGGAA
45S_ITS_18_2	CGAGTTCTCCGGCTCTCG
45S_ITS_18_3	ACGACACGCGCACACCAA
45S_ITS_18_4	GGAGGAGGGCACCGAGAC
45S_ITS_18_6	AGACGCCCTAGCGGGAAG
45S_ITS_18_13	CCAAGAGGAGAGGGGGTT
45S_ITS_18_14	ACGACGCACCGGGAGGAG
45S_ITS_18_19	GAGCCGGCTCTCTCTTTC
45S_ITS_19_2	AACGCGCTAGGTACCTGGA
45S_ITS_19_9	CGGACGGACGGACGGAATC
45S_ITS_20_1	CAAGGGGTCTTTAAACCTCC
45S_ITS_20_2	TCGGAAGGTTTCACACCACG
45S_ITS_20_4	TACGAGGTCGATTTGGCGAG
45S_ITS_20_5	AGAGGCGACGGGAGAGAGAG
45S_ITS_21_2	AGACGAGACAGCAAACGGGAC

## Sheet: Scrambled 45S sets
Table S1. Probe sets used for HyPro-FISH and RNA-FISH. (Related to STAR*Methods).
Original oligonucleotide	Scrambled1 sequence (Genscript), 5' to 3'	Scrambled2 sequence (Invivogen), 5' to 3'
45S_ETS_18_1	GAGCCGGTAGACAATGCG	GGCGGAGCGAATGACACT
45S_ETS_18_2	ACGATCGCGCCAATCACC	GCCGAACCCCACTCTAGA
45S_ETS_18_3	GACGTCGGAGCGAGAAGC	GCGGAGGACGCGTGACAA
45S_ETS_18_9	GAGGAGAGCGGACGACTG	GGGCGACGCGAAAGAGGT
45S_ETS_18_11	ACGGAGCGGCTTGTCGGA	GGCCGTTGCCGTGAGAGA
45S_ETS_18_14	AGAGAACCGCGTGGCAGC	GCAGGCAGCCGACAGAGT
45S_ETS_18_18	AGACGACGGTGCGCAGGA	GGGACGTGCGCAGAGACA
45S_ETS_18_20	GGATTCGTACGCCGCACT	GCATCGCGCACCTGTTGA
45S_ETS_18_21	GGCGCTTACGATCGCTGT	GCCGTTGCCGCATGTTGA
45S_ETS_18_28	GGACAGCTCGACGACCAG	GGACGCAAGCGCCACTGA
45S_ETS_18_31	ACTCACTCGCGAAGGCCG	GCGGAGCACACCCAGTCT
45S_ETS_18_37	GAGACGACCGAGGAGAGG	GGAAGCGAGCGGGAGACA
45S_ETS_18_42	GCCGAGATCGCTAGGAGC	GACCCGAGGCGGACTGTA
45S_ETS_18_43	GCCGACGTCACACCGACA	GCCCCACGCACGAAGTCA
45S_ETS_18_45	GGCGAGACGAACGACAGC	GGGCACCGGACGAACAGA
45S_ETS_19_11	AGCACCACGCTACTGACCA	GACGCCACCGCTACATCAA
45S_ETS_19_16	ACAGGAGTCCGCACGGAAT	GATCGGCCAACGGACGTAA
45S_ETS_19_17	ACTATGTCACGGTTAGCGC	GCCAGTTCGGCCTTAAGTA
45S_ETS_19_18	GTCAACGAGTCACACTCCG	GCACGGAGTAACCCTACCT
45S_ETS_19_24	GCTTCCTCGTTACATGCCT	GCCCTTCGTCCGATACTTT
45S_ETS_19_25	GGACACGCGAGCTAACCGG	GCAGAGGGCCACGCTACGA
45S_ETS_19_26	GCAACAACGCCACGACAGG	GCACCCCGACCGAAGAGAA
45S_ETS_19_27	GCGATCCGAACGGAGTGAC	GCGAAGCGTGCCGTACAGA
45S_ETS_20_1	AGAGGCCAACGCGACACAGT	GCGACGACGAAGCGACAACT
45S_ETS_20_3	GGAGGCGACGGAAGAGAGAG	GGGAGGAGCGCGAAGGAGAA
45S_ETS_20_4	ACTTGGACGGCAACACAAGC	GACCAAGCGACCGCAATGTA
45S_ETS_20_7	ACGACACCGAACGAACACCT	GGACCCAACACCACAGTACA
45S_ETS_20_12	GTATCGACGAGGAGACCGAG	GGCGAGAGATCGACCTAGGA
45S_ETS_20_13	GAGAGCGGACGAGAGAGGCA	GCGGACAAAGGGCGAGAGGA
45S_ETS_20_14	AGACGACGACGGACGGAGAA	GGAGAGCAGACGCGACAAGA
45S_ETS_21_4	ACGCCTATCCGCACTCTTCTA	GTCAGCATCCCCCTTCTCATA
45S_ETS_22_1	AGCAAGACCGATAACTTCCAGC	GTGAACGAACACCGAACACTCT
45S_ETS_22_3	GGAGCGAGTACACAGACAGAGA	GGGAACGAAGAGGCAACTACGA
45S_ITS_18_1	GAGGTGTGCGAGGTGAGG	GGAGGGTGCGGAGTGTGA
45S_ITS_18_2	GTTCGCGGTGCCTCTACC	GCCCAGGCTCCGGTCTTT
45S_ITS_18_3	GACCGCAACACCACAACG	GCACCAACCCCGACAAGA
45S_ITS_18_4	GGCACGAACGGAGAGCGG	GGAGGGCACGCGGACAGA
45S_ITS_18_6	GACTAGGACCAGCGCGGA	GCGACGCCGTGGACAGAA
45S_ITS_18_13	GGCGAGACGAGGTTGAGA	GGAGCACGAGTGAGGTGA
45S_ITS_18_14	GAACGCGGAGACCGGAGC	GGGCACGAGGGCAGACCA
45S_ITS_18_19	ATTCTCCGGTCTCGCCGT	GTCGCGTCCGTTACCTCT
45S_ITS_19_2	GTATACGGCAACCGGCTAG	GCGCCTACGCAGGAGTAAT
45S_ITS_19_9	GACAGACGTACGGACGCGG	GCACCAGCGGACGGAGTGA
45S_ITS_20_1	AGCTACTCGACACTCGTGTA	GACCTTAGATCACGCTGTCA
45S_ITS_20_2	GTCTCTACAGAGGACTACGC	GAGTCGGCAACGCCTCATAT
45S_ITS_20_4	GTGCGTTAGTGAGGCGATCA	GTGGAGTCGAACCTGGTAGT
45S_ITS_20_5	GCGGAGAGGAAGGCGAGAGA	GGCGAGGGAGCGGGAAAGAA
45S_ITS_21_2	GACAAGACGCAACAGGAACGG	GCCACAAGGGCACGGAAGAAA

## Sheet: Neat1
Table S1. Probe sets used for HyPro-FISH and RNA-FISH. (Related to STAR*Methods).
Oligonucleotide name	Sequence, 5' to 3'
Neat1_5'_G1	TGCGGATATTTTCCATGCAG
Neat1_5'_G2	TGTAACTTTCAGCTGGATGG
Neat1_5'_G3	ACAAACCACGGTCCATGAAG
Neat1_5'_G4	ATCTGCAGGCATCAATTGAG
Neat1_5'_G5	TTCATGGGCTCTGGAACAAG
Neat1_5'_G6	CAAACAGGTGGGTAGGTGAG
Neat1_5'_G7	CCAGGAGGAAGCTGGTAAAG
Neat1_5'_G8	CTCTGAAACAGGCTGTCTTG
Neat1_5'_G9	CAGCGAAGGATGCTGATCTG
Neat1_5'_G10	AACCACCTAAGTTGCTAAGG
Neat1_5'_G11	CATGTAGTAAAGGCACCTCG
Neat1_5'_G12	ATTTCACAACAGCATACCCG
Neat1_5'_T1	GATGCAGCATCTGAAAACCT
Neat1_5'_T2	CCAAGTTATTTCATCAGGCT
Neat1_5'_T3	CACAACACAATGACACCCTT
Neat1_5'_T4	CCTTTGGTTCTCGGAAAACT
Neat1_5'_T5	CTCTAAATCCCAACGACAGT
Neat1_5'_T6	CCCATACATGCGTGACTAAT
Neat1_5'_C1	TCGTCTCATCTAACTCAGTC
Neat1_5'_C2	CAAGTTGAAGATTAGCCCTC
Neat1_5'_C3	AAGTTCAGTTCCACAAGACC
Neat1_5'_C4	TTAACTCCACATCACTCCTC
Neat1_5'_C5	CTGTCAAACATGCTAGGTGC
Neat1_5'_C6	AAGCGTTGGTCAATGTTGTC
Neat1_5'_C7	TTACCAACAATACCGACTCC
Neat1_5'_C8	AAACTAGTATGACCGGAGGC
Neat1_5'_C9	TGTTCTACAGCTTAGGGATC
Neat1_5'_C10	AATGACCAACTTGTACCCTC
Neat1_5'_C11	CACAATGCCCAAACTAGACC
Neat1_5'_C12	CTCCTAGTAATCTGCAATGC
Neat1_5'_C13	AAAGAGCACTACCGGTGTAC
Neat1_5'_C14	ACTGTATCTCTAACCAACCC
Neat1_5'_C15	CTAAGCAACTTCTCACTTCC
Neat1_5'_C16	TGTGAGATGGCATCACACAC
Neat1_5'_C17	TCACTTGATAACACCCACAC
Neat1_5'_C18	AGAAGAGCCCATCTAATCTC
Neat1_5'_A1	AGCCCTTGGTCTGGAAAAAA
Neat1_5'_A2	CAGGCCGAGCGAAAATTACA
Neat1_5'_A3	GTGGAGTGAGCTCACAAGAA
Neat1_5'_A4	CTTACCAGATGACCAGGTAA
Neat1_5'_A5	TCGCCATGAGGAACACTATA
Neat1_5'_A6	AGCAAGGCCTGGAAACAGAA
Neat1_5'_A7	TTGAAGCAAGGTTCCAAGCA
Neat1_5'_A8	CGTTGTGGCATCAACGTTAA
Neat1_5'_A9	TCCTCTTACTAGAATGCCAA
Neat1_5'_A10	CTTCTCCGAGAAACGCACAA
Neat1_5'_A11	GATGTGTTTCTAAGGCACGA
Neat1_5'_A12	CCAGTACTTTCAACCATCTA

## Sheet: PNCTR(NR)
Table S1. Probe sets used for HyPro-FISH and RNA-FISH. (Related to STAR*Methods).
Oligonucleotide name	Sequence, 5' to 3'
PNCTR_1	AGAGAGACAGACGGGGAGAG
PNCTR_2	ACAAACAGGGAGGGAGAGAGA
PNCTR_3	AAACAGACAGGGAGGGAGAGA
PNCTR_4	GAGAGGCAGACAGACAGAGA
PNCTR_5	GAAAGGGAGGGAGAGACAGAC
PNCTR_6	ACAGACAGACAGACAGGCAG
PNCTR_7	AGACAGAGACGGAGACAGAGA
PNCTR_8	ACAGTGAGACAGGCAGAGAG
PNCTR_9	AAGACGGAGACAGGCAGAGA
PNCTR_10	GAGAGGCAGAGACAGAGACA
PNCTR_11	AGAAAGGGAGGGAGAGAGAGG
PNCTR_12	AGATAGGCACAGACAGAGAGA
PNCTR_13	GACGGAGAGACAGTGAGTGA
PNCTR_14	GTGTCTGACAGACTGACAGA
PNCTR_15	CCGTTTATGTTGAAGTCGAG
PNCTR_16	ACTAAATCGACCCTTAGGAC
PNCTR_17	TGGCGGTGAAAGAGGCATGA
PNCTR_18	GATCTTTGCTTTCATCTTCG
PNCTR_19	TCTAGATGAGAACACGCGGT
PNCTR_20	TTGTTTTCTTCCTGAAGCTG
PNCTR_21	ATAGGTAAACTTGTGACGGGG
PNCTR_22	CCGAACTTTTATTTGTCGTTC
PNCTR_23	GGTTGGTTTTACTTCTCTTT
PNCTR_24	GGAAGGTGGATCATTTGTGG
PNCTR_25	CGCGCTTTTAAAGGCTGAAA
PNCTR_26	ACACGTCATTCTGAGCGTAA
PNCTR_27	AAGGAGTCAACCTATGGCAG
PNCTR_28	ACACTTATGGGTGACGTGTA
PNCTR_29	AATCACTCCTCACGGGAACA
PNCTR_30	TGTACAGTACCATTTCTTAG
PNCTR_31	GGGAGAGAGAGGGACAAAGAC
PNCTR_32	GAGGCAGACAGAGAGAGACA
PNCTR_33	GCAGAAAGGGAGGGAGAGAC
PNCTR_34	GAGAGAAACAGACAGGGAGGG
PNCTR_35	AGACAGATAGACAGGCAGAGA
PNCTR_36	AGACAGATGGACAGGCAGAG
PNCTR_37	ACACAGTGAGAGAGGCAGAG
PNCTR_38	GAGAGAGAGACAGGCAGACA
PNCTR_39	ACAGTGAGAGAGACAGGCAG
PNCTR_40	GAGAGACGGAGAGAGAGTGAG
PNCTR_41	GACAGACAGACAGACAGGGA

## Sheet: XLOC_000095
Table S1. Probe sets used for HyPro-FISH and RNA-FISH. (Related to STAR*Methods).
Oligonucleotide name	Sequence, 5' to 3'
XLOC95_18_21	ATGCTGTGCTTTAGCGTC
XLOC95_18_25	CTTTAGCAGCAGATGACC
XLOC95_18_27	CCCCCCTAAATTTGACTA
XLOC95_19_16	GTTAAGACTTGGTGCACAC
XLOC95_19_19	CTGCCAGACCGGTGTGAAA
XLOC95_19_2	GTATTCCCATGACAGTACA
XLOC95_19_20	GCACAACACTACAAGTGCT
XLOC95_20_1	CTTGCAACCCAGCAATTTTG
XLOC95_20_11	CTTTGCACTCAACTTAGACA
XLOC95_20_13	CATGACTGCCTTTTTTGTTT
XLOC95_20_24	CACAACACGCCATGCTTTAG
XLOC95_20_26	TTCCACTGTACAACATGCTG
XLOC95_20_30	GGAGCATACCTTATGATGGA
XLOC95_20_31	CACAGAGTGGGCTAAATTGC
XLOC95_20_5	GTGGCAGCAAAGACTCAAGT
XLOC95_20_5_1	GAAGGAACCTGAAAGGACCC
XLOC95_20_5_10	AACTGATGTAACCTGACCAG
XLOC95_20_5_11	TATGGCACTGTAGGTTTCTT
XLOC95_20_5_12	AAGGAAGCACGGATGGCGAG
XLOC95_20_5_13	AATGCCTCATGGTTCCTATG
XLOC95_20_5_14	GGCTCAGAAACAGGGTGTGC
XLOC95_20_5_15	ACATAGACGAAACGAGCAGC
XLOC95_20_5_16	AACTGTGCAACAAACGGAGC
XLOC95_20_5_17	TTCTAAGTGGCTTGGAGTTT
XLOC95_20_5_2	TGCTAAGGCTTCTAATGACC
XLOC95_20_5_20	GAGTAGTGTGTCAGTAGCTG
XLOC95_20_5_21	TCAAAGCAGGACCAGCTCAC
XLOC95_20_5_22	CTTTCCTAAAAATGGAGCCC
XLOC95_20_5_23	CATACACAAGCCTCAATGCA
XLOC95_20_5_24	TTAGTGGGCAACGTTGATGG
XLOC95_20_5_25	AAACATGCATTCCCTGCTTC
XLOC95_20_5_3	TGGAGCTATACTGTGGTGAG
XLOC95_20_5_4	GTGGCTTTCACTTCGAATTT
XLOC95_20_5_5	CGGTAGTAATGCCATACACA
XLOC95_20_5_6	GTGGATATCCTATAGATCTG
XLOC95_20_5_7	AGCTATTCGAGTGTGGACTT
XLOC95_20_5_8	GAGCATCCATTCTGGTGGAG
XLOC95_20_5_9	CTGGCCTAACAGAATTTGGC
XLOC95_20_6	CTCTAGACACATTACCTGGA
XLOC95_21_2	CCTCAACATCATGGAAAGTGC
XLOC95_21_22	CTTAGCGGAAGATGACTGTTT
XLOC95_21_23	ATTTCCACTGCACAACACGTC
XLOC95_21_27	CGTGCTTTAGCAGACGATGAC
XLOC95_21_34	CACGGAAGAATTTCCAGATCA
XLOC95_22_11	GCTTTTATAACCTGTCTATATC
XLOC95_22_16	AAGAATACAGCGTGCTCTCTTT
XLOC95_22_3	TGTGGATTCCACAAATAACTTC
XLOC95_22_7	GCAAATGACGTCGATTAAGGAG

## Sheet: SF3B2
Table S1. Probe sets used for HyPro-FISH and RNA-FISH. (Related to STAR*Methods).
Oligonucleotide name	Sequence, 5' to 3'
SF3B2_E1	CAAAACTGTAGGAGTGGGGC
SF3B2_E2	GAGAATTCATCTCTTCCTGG
SF3B2_E3	CAATCTCAACATCAGCTGCT
SF3B2_E4	TCAGGTTCTTCAGTCACATA
SF3B2_E5	AGCCTCAAAGATCCTCTTAA
SF3B2_E6	TTCTCCAGTTTGTCAAGTTT
SF3B2_E7	CTTCAAATCCCTTCTTCTTG
SF3B2_E8	AACTTCTTCTTGGACAGCTT
SF3B2_E9	CACAGTGAAGCGGTTCATTC
SF3B2_E10	TGAACCAAGAGCTTAGGGTC
SF3B2_E11	TTAAAACACCAGTGGCGTGG
SF3B2_E12	CTGTGCGTTTGATGAAGTCT
SF3B2_E13	CGCATTTTTGACTTCATGGT
SF3B2_E14	GTCAATTTTGCCCATCTTAG
SF3B2_E15	CATCATGCAGTTTCTGGTAG
SF3B2_E16	TTGGTCTGCCACTTGAAGAA
SF3B2_E17	AATCCTTAGCTCATCAGACA
SF3B2_E18	TTCAGGTTGGGATACGATGG
SF3B2_E19	CAGCATTGGTTCCAAACACG
SF3B2_E20	ATCAATCTCTTCTTCCTCAG
SF3B2_E21	ATTCTTCATCAGATGGTTCC
SF3B2_E22	GTCTGCAGGGGTAATAAAGC
SF3B2_E23	AAAGCCTCCAGGAGTGATAA
SF3B2_E24	TGAGCTTTCCGTTTTTTTTG
SF3B2_I1	CCGTGATGGGGTATATAAGG
SF3B2_I2	AGCTCACAATTCTGTCATGG
SF3B2_I3	CTGCTTTTGGAGAAGCAGAC
SF3B2_I4	ATGAGGCAAATCCTGGATCA
SF3B2_I5	TGTTAACTTCTGGCACCAAC
SF3B2_I6	AACATTCCCAGACTTACAGT
SF3B2_I7	CCTTCTACTTTTCAGAGAGT
SF3B2_I8	AACACCAAGGAAAACCCCAG
SF3B2_I9	AATCACGAACCACTTGGGTG
SF3B2_I10	AAAACGCATTTGGCAGGCAG
SF3B2_I11	ATCTCATGAAGTAGCTGCGA
SF3B2_I12	AGTTCAACAGTCAGGCTTTT
SF3B2_I13	AGAGGAGGAAAACCAGCTGG
SF3B2_I14	CCACCAAAGCTCTGTAAGAG
SF3B2_I15	GTAATGCGTGTTCTCGAGAG
SF3B2_I16	ATTCCCATTTTGAAGCACAC
SF3B2_I17	CAACCACCACGAATCTCTAG
SF3B2_I18	TATCAGGGAAAGAAGCCACC
SF3B2_I19	ACCACCTACCACAAACTATT
SF3B2_I20	GTGAGCACAATCAGTTCACT
SF3B2_I21	CAAGATCGCTAGTACATGGC
SF3B2_I22	AGAACACACAACTCCCTGAT
SF3B2_I23	AAGAGTCAGAGAAGCCCTAG
SF3B2_I24	TAAGGAAGCACAGAGCAGCA

## Sheet: NAA40
Table S1. Probe sets used for HyPro-FISH and RNA-FISH. (Related to STAR*Methods).
Oligonucleotide name	Sequence, 5' to 3'
NAA40_E1	TTGGCTTTGCTTGACTTTCT
NAA40_E2	ACTTTGGCACAAACGGCATC
NAA40_E3	AACACTGGGAAAGCCTCCAG
NAA40_E4	CCGTTTCTATCATATTTCTT
NAA40_E5	CAGACACTCGCTTACATTCA
NAA40_E6	CATATTCGTTTTGGTCAGGT
NAA40_E7	GCTCGGTCATCTGTCATTTC
NAA40_E8	AAAGGCAACAGGGACGGAGC
NAA40_E9	CACGTCAAACCGGAAGTGAG
NAA40_E10	CTTTCCAACTGCACTTCATA
NAA40_E11	ATCTGTATGAGGAACTTCCC
NAA40_E12	TAACCTTCTTCATCTGTGTG
NAA40_E13	GGCACCATGATTGTGTTTAA
NAA40_E14	ACGCTTCTCTGAAGAACTGG
NAA40_E15	CACAGCAACCGGACATGCTG
NAA40_E16	ATCTCATAGGAGCAATCCTC
NAA40_E17	AAGTGGCTCTGAGAGTTCAG
NAA40_E18	GGAGAGAGCATTGTGACTTG
NAA40_E19	GTGAACAGTGAGACCAGGAA
NAA40_E20	ACTCTGGTCTCCTAGGAGAG
NAA40_E21	CAGCCACTGTGGAGGATGAG
NAA40_E22	GAATCTAGGGGCTGCAGAGG
NAA40_E23	AGGTGGACATAAACATTCCA
NAA40_E24	CTCTTTGGGGACCAGCAAAC
NAA40_I1	GCTTCTGGTTAGACAGTTAC
NAA40_I2	GAACGGCATGTTACACTTCT
NAA40_I3	CCACAGGGTAACTACAAGGA
NAA40_I4	CTTGTGGAAGTAAGGCTGTC
NAA40_I5	TCTCCTACTGTTCCAATTAG
NAA40_I6	CAGAGAAGCGTCGGATGGAA
NAA40_I7	GGAACTCACAGGGATTGTTC
NAA40_I8	TGCTTACCTCCTACTTTAAT
NAA40_I9	GAATCAGTTCTACCCACTAT
NAA40_I10	CACTCAGAGCGATTAACCTT
NAA40_I11	AGGTTTGACAACTCCCAATT
NAA40_I12	AACGTTAGCTGGAATGGCTG
NAA40_I13	TTCACTGGAATCCACGTTTT
NAA40_I14	TTAAGTTTGGCATCACCTGA
NAA40_I15	CAAGAGCTGTTGTCTTGGAG
NAA40_I16	GAGGAAGCCTACTCTGGAAA
NAA40_I17	AGATCACAACCACAGGAACC
NAA40_I18	AGAGGATGTACGCACTGGAA
NAA40_I19	CTTTCAGTGACCTTTGACAC
NAA40_I20	TTTAAAGAGCTCCCGTATCA
NAA40_I21	CAGGACGTGTACGGAATTGG
NAA40_I22	AAAGCAGAGAGGTGAGCGTG
NAA40_I23	ATGAGCTCAGGCATCAGAAT
NAA40_I24	AAATCAGAGAGCACTGCCAT

## Sheet: CCDC57
Table S1. Probe sets used for HyPro-FISH and RNA-FISH. (Related to STAR*Methods).
Oligonucleotide name	Sequence, 5' to 3'
CCDC57_E1	GAAGCAGCAGCTCATTCAGG
CCDC57_E2	TTGTAGACAAAGTCCTCCTG
CCDC57_E3	TCTATCTTGAGCTCGCTCAC
CCDC57_E4	AGATTTTCATACTGTTCCCG
CCDC57_E5	CTTCCGCATTTTCGATTCAA
CCDC57_E6	TGCAGACGGAATTCGTGCTC
CCDC57_E7	TGTGTTGCTCATGTTGTCAG
CCDC57_E8	GTAGTTTAACCTTAAGCTCC
CCDC57_E9	CTCTAAATCCTTTACCCGGG
CCDC57_E10	AGCTGCACAGAGTGAAGTTT
CCDC57_E11	CCTCATGCTTCCTCTTAAAT
CCDC57_E12	TCACGAAGTTGGTCAATGGC
CCDC57_E13	GCAGATTTTACAGTTGATGC
CCDC57_E14	AGCGTCTGAATCTGAAGGTC
CCDC57_E15	TTTCAATGTCCTGCTGGGAT
CCDC57_E16	AGGGACAGCTGTTGCTTGTA
CCDC57_E17	ATGCTCAGACCCTGAATCAG
CCDC57_E18	GGCAGCAACCTGACTTTTTG
CCDC57_E19	TTTCGCAAGCTCGTGTTCTG
CCDC57_E20	TGGGAGGAGGAATCTGATGG
CCDC57_E21	AGAGTTCGTATTTCTGCTTC
CCDC57_E22	AAGGATCCAACACATCTTCT
CCDC57_E23	CTTGACCAGCTTGGACAGAC
CCDC57_E24	TTCTGTCTGAGTCGTGTCAC
CCDC57_I1	TATGTCGACTTGCCTTAAGT
CCDC57_I2	AGAGCTTATCAGAGAAGCCT
CCDC57_I3	ATGTGCTATGATGAACCTGC
CCDC57_I4	GTGTAAACAGAGCATGCAGC
CCDC57_I5	ACACGAAGGACAGACACCAC
CCDC57_I6	CACACACAACAGAGGGTAGC
CCDC57_I7	GCTATGAGAAAGTCAGCACC
CCDC57_I8	GGATGCTGTAAACACTCTGG
CCDC57_I9	TTTACTCCCAAGGAGAATGC
CCDC57_I10	GCTGAGTTTCCAGAACATTG
CCDC57_I11	CTGACTGTGGTCTCTAGATA
CCDC57_I12	ACGTAAACCTGCAGAGATGC
CCDC57_I13	GTAACACTTACACCTACCTG
CCDC57_I14	TGAACAACGGGAGTGAGCTC
CCDC57_I15	AGCTCTTTGGTTTCTGAGAA
CCDC57_I16	CTGGCTTCATGCCTAAAGAA
CCDC57_I17	TCTTACTGACCACGGATTTT
CCDC57_I18	ACTACAACCAGCCTCAAATC
CCDC57_I19	CCTGCTGAGTCTGAGAAATT
CCDC57_I20	AAAATCCATGTTCCCAACGT
CCDC57_I21	CTGCCACGTTAAAACGTCAC
CCDC57_I22	CTAAAAGGCTGAGATGCCGG
CCDC57_I23	CCATTGAGTCAATTCTACCT
CCDC57_I24	GAGAAGGACCACACACACTG

## Sheet: NUMA1
Table S1. Probe sets used for HyPro-FISH and RNA-FISH. (Related to STAR*Methods).
Oligonucleotide name	Sequence, 5' to 3'
NUMA1_E1	AACTGCACACAAAGTCCAGT
NUMA1_E2	TAAGAGCAGCATGGTCATCT
NUMA1_E3	TATTCAAACTGTTCCCAGTC
NUMA1_E4	AGAATGACAGCCAACTCAGC
NUMA1_E5	CTCATGGTCCAGCACAAATT
NUMA1_E6	CTAGGTCCTCATTAAGGTTT
NUMA1_E7	TCTTCAGGGAATGTGCTAGA
NUMA1_E8	AGCTCTAGGAAGCGAATCTC
NUMA1_E9	TACTTCTCTCATCAGCAAGC
NUMA1_E10	CTCCGAAAGCTGGTTGATTT
NUMA1_E11	TCTTCTCTTCAAGGCATTTC
NUMA1_E12	TGTTGTTTGCAGCAAGAGTG
NUMA1_E13	CTGCTTTTCTTCTTCGAAGT
NUMA1_E14	TCAGTGATCAGGCTAGACAG
NUMA1_E15	TGAGCTCAGAGGTCAGAGAG
NUMA1_E16	CTTCAAGGACTCTTTGAGGG
NUMA1_E17	AAAGTCATCAGCTGTTCCTG
NUMA1_E18	CTGATGAGGCTATTTTTCCT
NUMA1_E19	CAACTCCACTTCCAGAAACT
NUMA1_E20	CCAACTCTTGGACATACTTC
NUMA1_E21	CGTGCTGTAGAACGATGAGT
NUMA1_E22	AGACTGAGTAGAGGAGGTGG
NUMA1_E23	GTTGCCATAATCGGGAGAAC
NUMA1_E24	GGGAACGACGAGCAGAACTG
NUMA1_I1	AAATGCATTTCCATGCTGTC
NUMA1_I2	GATGAGAACCTTGTCCTAGA
NUMA1_I3	ATTTATCACCACACTCCATG
NUMA1_I4	GATACTGAGAGGCCAACTTG
NUMA1_I5	TGCATGTATGTGGGTACTTG
NUMA1_I6	CAATTGGCCCTGATTAATCA
NUMA1_I7	ATTTGCTTTAGCTCCACAAC
NUMA1_I8	GAGCTCCCAATAATTCTAGT
NUMA1_I9	GTTGCCTTTAAGGATTGCAA
NUMA1_I10	GTCAGGACAGGTCATTGTAA
NUMA1_I11	AGTTAGCTGCATGCACTATA
NUMA1_I12	ACACATCAGGTACACAGGTT
NUMA1_I13	CTAATTTAGTTGCCTGTTCC
NUMA1_I14	GCTATACACTCCCACAAAGA
NUMA1_I15	CTGTATCCCTTGGATTTTTA
NUMA1_I16	TGCCTTAGAGGCTAGAAAGG
NUMA1_I17	TGGTCATAGCCATCATCAAG
NUMA1_I18	GTCAATGTATTCTTGCCTTT
NUMA1_I19	GGGACAAGCGTAAAACCTCT
NUMA1_I20	GGTGAGACAAGAGATGGGGA
NUMA1_I21	AGAGGCATATCTGTACTGTG
NUMA1_I22	TGCTCATGGACCTCAGAAAT
NUMA1_I23	CCACTTTATTCATTTCCGAG
NUMA1_I24	TCCCAGAAAGGTAGGATACT

## Sheet: EML3
Table S1. Probe sets used for HyPro-FISH and RNA-FISH. (Related to STAR*Methods).
Oligonucleotide name	Sequence, 5' to 3'
EML3_E1	GAGATTGCCTTCCTGGAGAG
EML3_E2	CGGACCGCACTAACAGGTTG
EML3_E3	CCTCGAAGGAACATCTTCAC
EML3_E4	CAGACGGGATGTACATGGTA
EML3_E5	CCAGAGCGCAACACAAACAG
EML3_E6	AGGCGATAAAGTAGACCACC
EML3_E7	CTTTCCATCCTTATCCACTC
EML3_E8	CAGATGTGAACCACAGGCTG
EML3_E9	AATCTCCTGCAGTTTCAACA
EML3_E10	CCACCACACAAAGAAAGGCA
EML3_E11	TGATCTCAGCCAGCTTCATT
EML3_E12	CCAGGACTGAGTCATTTGTA
EML3_E13	TGCTGTCACGAGGGTTGAAG
EML3_E14	ATTTCCCACTGGTGACGATG
EML3_E15	AGGGATAAACTTGGGTTTCT
EML3_E16	TGAGTCTCCAGTGAGAATGT
EML3_E17	GATAGAACCTTCATGAGCGT
EML3_E18	TCAGCAATGCATTCTTCGTG
EML3_E19	GCCATCAATGACATCAGACA
EML3_E20	AACCAATGGCCAGGTACAAC
EML3_E21	AGATGTAGATCACGTTGTCA
EML3_E22	TTTGGCACCATCACTGGAAA
EML3_E23	CTCTCATAGCGATTCTTCAG
EML3_E24	CAGCACACAGGTGTAGGTAG
EML3_I1	GGATGTGAGGTGAGGGATAT
EML3_I2	AGAAAAGCCTCTTGGGATCG
EML3_I3	GTCCATGAAAGCCATGGAAG
EML3_I4	GATTGGTACTTGGTAGATCC
EML3_I5	TTGCCCTCTAGAAGTAAGTA
EML3_I6	ATAAAGCACAGGCCAAGGAC
EML3_I7	CAGAGATTCCTGTCGTTAGA
EML3_I8	CGGGAGGCAAGCAAGAAAGT
EML3_I9	GGACCAAAGGGAGTCGAGAA
EML3_I10	TGTAGTTTGCTTCGTGAGTA
EML3_I11	TGCAGAAACCACAGTCACTT
EML3_I12	AGAAAGCACAGGGATTGGGG
EML3_I13	ACCACACCTACCCAAAATAG
EML3_I14	CCAAGGTGAGAAAGGTGGTT
EML3_I15	AGGAGAGGATCTAGAAGGCT
EML3_I16	TCACGGTCAAGGAAAGGGTT
EML3_I17	AGACACTCTAGGGAAAGGGT
EML3_I18	AATTGGAGTGCAATTCCAGC
EML3_I19	GCAAGAATGGGGGTCTAGAG
EML3_I20	TACCATCACAGATGGAGAGG
EML3_I21	GGTTCATGGTCATTAGGTTA
EML3_I22	GAGCACTATTTCCTGTCAAT
EML3_I23	ATTTGCATCATGACAGCTGG
EML3_I24	GGAAGACACTAGATTCAGCC

[truncated: 6 more sheets: SNHG1, lnc-LTBP3-10, SLC29A2, PC, INPPL1, SNAPC4]
