# Supplementary material for: Hybridization-proximity labeling reveals spatially ordered interactions of nuclear RNA compartments
Source: Mol Cell. 2022 Jan 20;82(2):463–478.e11. doi: 10.1016/j.molcel.2021.10.009 (PMC8791277; doi:10.1016/j.molcel.2021.10.009)
Supplement: Table S2. Proteins specifically labeled in HyPro-MS experiments, related to Figure 2 [file mmc3.xlsx]

## Sheet: 45S HyPro-MS
Table S2, part 1. Proteins specifically labeled in 45S HyPro-MS experiments. (Related to Figure 2).
Uniprot ID	Gene ID	Log2(Fold Enrichment)	FDR	Specificity Index
AATF_HUMAN	AATF	1.99475	0.00637556	0.618918
AN32B_HUMAN	ANP32B	1.47207	0.00592167	0.39906
ANXA3_HUMAN	ANXA3	1.89448	0.0194223	0.491015
APEX1_HUMAN	APEX1	1.93544	0.00443097	0.561692
ATRX_HUMAN	ATRX	2.53591	0.000752927	0.531916
BD1L1_HUMAN	BOD1L1	1.83482	0.00250016	0.610827
BMS1_HUMAN	BMS1	3.00549	0.000400695	0.666964
BOP1_HUMAN	BOP1	2.59738	0.0213804	0.7435
BRX1_HUMAN	BRIX1	1.46895	0.0280146	0.578004
BYST_HUMAN	BYSL	2.03708	0.0015767	1
CEBPZ_HUMAN	CEBPZ	3.27495	0.00039829	1
CENPB_HUMAN	CENPB	1.72842	0.00468023	0.657427
CMTR1_HUMAN	CMTR1	1.40329	0.0185428	0.638574
CSN4_HUMAN	COPS4	1.39718	0.0169033	1
CUL1_HUMAN	CUL1	1.53095	0.0203958	0.531018
DDX10_HUMAN	DDX10	2.68157	0.000639245	1
DDX18_HUMAN	DDX18	3.65698	0.000283519	0.871361
DDX21_HUMAN	DDX21	1.23049	0.026965	0.40299
DDX24_HUMAN	DDX24	2.5143	0.00153527	0.614439
DDX27_HUMAN	DDX27	3.15002	0.00036003	0.637903
DDX31_HUMAN	DDX31	1.29958	0.034018	1
DDX47_HUMAN	DDX47	2.72715	0.00131593	0.642256
DDX50_HUMAN	DDX50	2.47714	0.00103608	0.729491
DDX51_HUMAN	DDX51	2.65231	0.000800463	0.889393
DDX54_HUMAN	DDX54	2.99724	0.000800463	0.606528
DDX55_HUMAN	DDX55	1.40054	0.009644	1
DDX56_HUMAN	DDX56	2.59247	0.0008118	0.869446
DEK_HUMAN	DEK	1.932	0.0017502	0.428944
DHSO_HUMAN	SORD	1.98617	0.0018844	0.661269
DHX33_HUMAN	DHX33	1.92598	0.00274488	1
DHX37_HUMAN	DHX37	2.09832	0.00116949	1
DIDO1_HUMAN	DIDO1	2.61233	0.00036003	0.555623
DIEXF_HUMAN	DIEXF	2.7184	0.00101427	1
DIM1_HUMAN	DIMT1	1.13561	0.048942	1
DKC1_HUMAN	DKC1	2.52015	0.000541725	1
DNLI3_HUMAN	LIG3	2.80851	0.000283519	0.425561
DPM1_HUMAN	DPM1	1.06351	0.0244105	1
DPOLA_HUMAN	POLA1	2.40566	0.00108193	0.520938
DSRAD_HUMAN	ADAR	2.38127	0.00394365	0.476357
DUS3L_HUMAN	DUS3L	1.85448	0.0015767	0.535546
EBP2_HUMAN	EBNA1BP2	2.54584	0.00103608	1
ELYS_HUMAN	AHCTF1	2.73618	0.00294125	0.688624
ESF1_HUMAN	ESF1	2.89874	0.00039829	1
EXOSX_HUMAN	EXOSC10	3.82638	0.000236458	0.548869
FA49B_HUMAN	FAM49B	1.1824	0.0194223	1
FANCI_HUMAN	FANCI	2.01909	0.00116949	0.578718
FBRL_HUMAN	FBL	1.49112	0.00501025	0.65792
FDFT_HUMAN	FDFT1	1.66232	0.00501025	1
GLCNE_HUMAN	GNE	1.48877	0.00468023	0.741566
GLE1_HUMAN	GLE1	1.57771	0.0161853	1
GNL3_HUMAN	GNL3	2.55845	0.00335664	0.646194
GPKOW_HUMAN	GPKOW	1.35465	0.0240587	0.456181
GPTC4_HUMAN	GPATCH4	1.96592	0.00200606	1
GSH0_HUMAN	GCLM	1.17417	0.0228309	0.543222
HAT1_HUMAN	HAT1	1.48764	0.0148123	0.509002
HDAC1_HUMAN	HDAC1	1.49024	0.00463583	0.515055
HEAT1_HUMAN	HEATR1	3.71351	0.000166675	0.684759
HYOU1_HUMAN	HYOU1	1.58305	0.0106204	0.861191
IMA5_HUMAN	KPNA1	1.44751	0.0301213	0.639115
IMA7_HUMAN	KPNA6	1.57307	0.00266702	0.564156
KDM2A_HUMAN	KDM2A	1.24412	0.0272898	1
KI67_HUMAN	MKI67	1.80029	0.00255344	0.448035
KIF2A_HUMAN	KIF2A	1.69946	0.0015767	0.615598
KNOP1_HUMAN	KNOP1	2.52617	0.00314194	1
KRI1_HUMAN	KRI1	2.66729	0.0012999	0.95161
LARP7_HUMAN	LARP7	2.27365	0.0015767	0.578557
LAS1L_HUMAN	LAS1L	1.83794	0.00228901	0.67715
LBR_HUMAN	LBR	1.20057	0.0463727	0.663338
LYAR_HUMAN	LYAR	1.95903	0.00882539	1
MBB1A_HUMAN	MYBBP1A	4.13872	0.000260428	0.636854
MD1L1_HUMAN	MAD1L1	1.62396	0.00478964	1
MDC1_HUMAN	MDC1	2.71167	0.000813994	0.383508
MDN1_HUMAN	MDN1	1.60114	0.00843947	0.528313
MK01_HUMAN	MAPK1	1.56228	0.021614	0.532499
MK67I_HUMAN	NIFK	1.89847	0.00225752	0.675122
MPP10_HUMAN	MPHOSPH10	2.12856	0.00182898	1
MRT4_HUMAN	MRTO4	1.18782	0.0294655	0.721884
MTREX_HUMAN	MTREX	2.4737	0.00280428	0.452058
MYO1E_HUMAN	MYO1E	1.10241	0.0221102	1
NAT10_HUMAN	NAT10	2.25299	0.00177567	0.532227
NDC1_HUMAN	NDC1	1.2402	0.0127865	1
NEP1_HUMAN	EMG1	1.24086	0.0224306	1
NGDN_HUMAN	NGDN	2.26228	0.0024245	1
NH2L1_HUMAN	SNU13	1.28301	0.0406138	1
NKRF_HUMAN	NKRF	2.49987	0.000639245	1
NLE1_HUMAN	NLE1	1.35821	0.00729448	0.640728
NOC2L_HUMAN	NOC2L	2.08835	0.0015767	1
NOC3L_HUMAN	NOC3L	2.06103	0.0017502	1
NOG1_HUMAN	GTPBP4	2.5023	0.00116949	0.623371
NOG2_HUMAN	GNL2	2.12467	0.00106223	1
NOL10_HUMAN	NOL10	2.4388	0.000839607	1
NOL11_HUMAN	NOL11	1.76916	0.00336277	0.568725
NOL6_HUMAN	NOL6	3.46086	0.000166675	0.693719
NOL8_HUMAN	NOL8	2.57723	0.000918828	1
NOLC1_HUMAN	NOLC1	2.41888	0.00153527	0.627834
NOMO1_HUMAN	NOMO1	1.08337	0.0487139	0.854552
NOP14_HUMAN	NOP14	3.2195	0.000579931	0.941193
NOP2_HUMAN	NOP2	1.23952	0.00741673	0.784259
NOP56_HUMAN	NOP56	2.46107	0.00843947	0.676355
NOP58_HUMAN	NOP58	1.44125	0.00412073	0.657611
NPA1P_HUMAN	URB1	2.00236	0.00310045	1
NPM_HUMAN	NPM1	1.6395	0.00992207	0.585928
NSA2_HUMAN	NSA2	1.26322	0.042321	1
NU107_HUMAN	NUP107	1.59187	0.00992362	0.846636
NU133_HUMAN	NUP133	1.9691	0.0170782	0.717369
NU153_HUMAN	NUP153	2.06177	0.00101427	0.789848
NU155_HUMAN	NUP155	1.91115	0.0107202	0.577599
NU160_HUMAN	NUP160	2.47044	0.00279828	0.929282
NU188_HUMAN	NUP188	2.70322	0.000349449	1
NU205_HUMAN	NUP205	1.32869	0.013381	0.957852
NU214_HUMAN	NUP214	1.50787	0.00477507	1
NUDC1_HUMAN	NUDCD1	1.51426	0.00392872	1
NUP35_HUMAN	NUP35	1.25391	0.041271	1
NUP54_HUMAN	NUP54	1.18848	0.0195115	1
NUP85_HUMAN	NUP85	1.86973	0.00162123	0.710073
NUP88_HUMAN	NUP88	2.06451	0.00456179	0.666365
NUP93_HUMAN	NUP93	1.47999	0.0041977	0.83752
NUP98_HUMAN	NUP98	2.69071	0.00127221	0.664209
NVL_HUMAN	NVL	3.11193	0.00039829	1
NXF1_HUMAN	NXF1	2.38093	0.000415608	0.781557
PAPOA_HUMAN	PAPOLA	1.83422	0.00449933	0.76938
PARN_HUMAN	PARN	2.59952	0.000813994	0.644753
PDS5A_HUMAN	PDS5A	2.5637	0.00116949	0.378471
PELP1_HUMAN	PELP1	1.51537	0.0205362	0.539846
PESC_HUMAN	PES1	2.53713	0.0015767	0.587318
PHF3_HUMAN	PHF3	1.53917	0.00578781	0.53659
POP1_HUMAN	POP1	1.42112	0.00471891	0.523136
PRI1_HUMAN	PRIM1	1.25479	0.00841182	0.603754
PSME3_HUMAN	PSME3	1.99704	0.0141054	0.494979
PUM3_HUMAN	PUM3	3.07288	0.000349449	1
PWP2_HUMAN	PWP2	2.51841	0.000813994	0.663966
RBM15_HUMAN	RBM15	2.16509	0.0017502	0.511162
RBM19_HUMAN	RBM19	2.65807	0.00127221	1
RBM28_HUMAN	RBM28	3.2095	0.00036003	1
RBM34_HUMAN	RBM34	2.24953	0.00139393	1
RBP2_HUMAN	RANBP2	1.8127	0.00456179	0.690443
RCOR1_HUMAN	RCOR1	1.77584	0.00197636	0.550905
RDH11_HUMAN	RDH11	1.11695	0.042321	1
REXO4_HUMAN	REXO4	1.44491	0.0367247	1
RIF1_HUMAN	RIF1	2.52263	0.0180848	0.628259
RL1D1_HUMAN	RSL1D1	1.32997	0.00656201	0.640012
RL21_HUMAN	RPL21	1.82151	0.0083453	1
ROCK2_HUMAN	ROCK2	1.64147	0.042321	1
RPA1_HUMAN	POLR1A	3.19245	0.000800463	0.745554
RPA49_HUMAN	POLR1E	1.95937	0.00379126	1
RPR1A_HUMAN	RPRD1A	1.28004	0.0498422	0.529478
RRP1_HUMAN	RRP1	1.20604	0.0169743	1
RRP12_HUMAN	RRP12	3.36084	0.000260428	0.596984
RRP15_HUMAN	RRP15	2.06164	0.009644	0.556593
RRP1B_HUMAN	RRP1B	2.85942	0.0039324	1
RRP44_HUMAN	DIS3	1.87215	0.00147112	0.531231
RRP5_HUMAN	PDCD11	4.08104	0.000166675	0.616441
RRP7A_HUMAN	RRP7A	1.60962	0.00459385	1
RRP8_HUMAN	RRP8	1.74423	0.00489302	1
RS24_HUMAN	RPS24	1.2303	0.0355168	1
RSF1_HUMAN	RSF1	2.28037	0.0138437	0.526772
S27A2_HUMAN	SLC27A2	1.01502	0.0269897	1
S39A7_HUMAN	SLC39A7	1.38792	0.0124351	1
SAS10_HUMAN	UTP3	2.35067	0.0015767	1
SCAFB_HUMAN	SCAF11	2.243	0.0015767	0.411119
SDA1_HUMAN	SDAD1	1.41531	0.00841182	1
SEP11_HUMAN	2011-09-01	1.11994	0.0251946	1
SERPH_HUMAN	SERPINH1	1.32792	0.0483503	1
SET_HUMAN	SET	1.20646	0.0277498	1
SF3A3_HUMAN	SF3A3	1.88296	0.00471891	0.388759
SMCA4_HUMAN	SMARCA4	1.64374	0.0196986	0.385869
SMHD1_HUMAN	SMCHD1	2.03688	0.0015767	0.52612
SMRC2_HUMAN	SMARCC2	2.41418	0.00111862	0.545548
SNW1_HUMAN	SNW1	1.70906	0.0048759	0.395848
SOAT1_HUMAN	SOAT1	1.34837	0.016263	0.759374
SPB1_HUMAN	FTSJ3	2.48665	0.0100222	0.635616
SR140_HUMAN	U2SURP	2.90492	0.000800463	0.43145
SRP54_HUMAN	SRP54	1.18489	0.0255252	1
SRRM1_HUMAN	SRRM1	1.23484	0.0168529	0.589695
SSF1_HUMAN	PPAN	1.27556	0.015335	1
SUMO1_HUMAN	SUMO1	1.54131	0.00741673	0.606741
SUN1_HUMAN	SUN1	1.10939	0.0479323	1
SYNE2_HUMAN	SYNE2	3.12374	0.000349449	1
T2FA_HUMAN	GTF2F1	1.9912	0.00159226	1
TAP26_HUMAN	CCDC59	1.03224	0.0414205	1
TBL3_HUMAN	TBL3	2.42422	0.00127221	1
TCOF_HUMAN	TCOF1	2.82288	0.000283519	0.764378
TDIF2_HUMAN	DNTTIP2	2.78625	0.000541725	1
TECR_HUMAN	TECR	1.33904	0.0407695	1
TEX10_HUMAN	TEX10	2.08361	0.000751362	0.758096
TM214_HUMAN	TMEM214	1.57472	0.00296583	1
TNPO1_HUMAN	TNPO1	1.0049	0.0264716	0.367998
TOP1_HUMAN	TOP1	1.4833	0.00592167	0.352107
TOP2A_HUMAN	TOP2A	1.93771	0.00478964	0.414483
TOP2B_HUMAN	TOP2B	2.36233	0.000797571	0.414069
TPR_HUMAN	TPR	1.40004	0.00392872	0.506864
TR150_HUMAN	THRAP3	1.93626	0.0355641	0.362587
TRIPC_HUMAN	TRIP12	1.6874	0.00814892	0.506506
TSN_HUMAN	TSN	1.21374	0.018133	1
U2AF2_HUMAN	U2AF2	2.0041	0.00810167	0.430979
UBF1_HUMAN	UBTF	1.57746	0.0112466	1
UBP36_HUMAN	USP36	1.98623	0.00111336	1
UGDH_HUMAN	UGDH	1.36252	0.0272252	0.380264
UGGG1_HUMAN	UGGT1	2.15092	0.00127221	1
ULA1_HUMAN	NAE1	1.52604	0.00594533	0.364806
UT14A_HUMAN	UTP14A	2.75657	0.00039829	0.657148
UTP15_HUMAN	UTP15	2.41102	0.000974934	1
UTP18_HUMAN	UTP18	1.3235	0.00671196	1
UTP20_HUMAN	UTP20	4.14025	0.000166675	1
UTP6_HUMAN	UTP6	3.20075	0.000355428	0.8009
WDR12_HUMAN	WDR12	1.74818	0.00338478	1
WDR3_HUMAN	WDR3	2.97968	0.000325933	0.780604
WDR36_HUMAN	WDR36	2.64036	0.000800463	0.644136
WDR75_HUMAN	WDR75	1.34982	0.0127865	1
XPO1_HUMAN	XPO1	2.16051	0.0198887	0.406339

## Sheet: NEAT1 HyPro-MS
Table S2, part 2. Proteins specifically labeled in NEAT1 HyPro-MS experiments. (Related to Figure 2).
Uniprot ID	Gene ID	Log2(Fold Enrichment)	FDR	Specificity Index
ADNP_HUMAN	ADNP	1.76229	0.00159479	0.854689
ANXA7_HUMAN	ANXA7	1.278	0.026896	0.482763
API5_HUMAN	API5	1.39756	0.0331764	0.372507
AQR_HUMAN	AQR	1.05635	0.0428575	1
ATAD2_HUMAN	ATAD2	1.24982	0.0453982	1
BAZ1B_HUMAN	BAZ1B	2.73254	0.000791963	0.444893
BCLF1_HUMAN	BCLAF1	2.95124	0.000340852	0.396091
BTAF1_HUMAN	BTAF1	1.55215	0.00304503	0.598178
CCAR1_HUMAN	CCAR1	2.63275	0.00068602	0.609002
CCAR2_HUMAN	CCAR2	2.10512	0.0038887	0.369987
CDC5L_HUMAN	CDC5L	2.74897	0.000791963	0.36608
CDC73_HUMAN	CDC73	2.23029	0.00476741	0.592039
CD11B_HUMAN	CDK11B	1.5988	0.00927606	1
CDK12_HUMAN	CDK12	1.81906	0.00157191	0.563678
CARF_HUMAN	CDKN2AIP	1.18438	0.0137691	1
CHD3_HUMAN	CHD3	1.5204	0.00867902	0.594353
CHD4_HUMAN	CHD4	3.26903	0.000340852	0.394033
CTF18_HUMAN	CHTF18	1.27232	0.0265444	1
CPSF1_HUMAN	CPSF1	2.29317	0.00479493	0.548196
CSTF3_HUMAN	CSTF3	1.97964	0.00145886	0.546475
CTR9_HUMAN	CTR9	1.39206	0.0103685	0.43377
CUL3_HUMAN	CUL3	1.46225	0.0155549	0.540981
CUL4B_HUMAN	CUL4B	1.07806	0.0383109	0.728591
CWC22_HUMAN	CWC22	1.28056	0.0198228	1
C19L1_HUMAN	CWF19L1	1.58009	0.00830624	0.665803
DDX23_HUMAN	DDX23	2.61246	0.00507307	0.406382
DX39A_HUMAN	DDX39A	1.77407	0.00190585	0.360127
DDX42_HUMAN	DDX42	1.75359	0.00162797	0.47805
DDX46_HUMAN	DDX46	2.83219	0.00105973	0.370396
DHX16_HUMAN	DHX16	1.79516	0.00479493	0.80486
PRP16_HUMAN	DHX38	2.54753	0.000342545	0.563894
DNMT1_HUMAN	DNMT1	2.02027	0.00265978	0.423171
ELOA1_HUMAN	ELOA	1.5428	0.0202111	0.549219
EWS_HUMAN	EWSR1	1.59664	0.00881231	0.449515
FAF1_HUMAN	FAF1	1.17189	0.0178738	0.848677
FBX22_HUMAN	FBXO22	1.24597	0.0244516	0.509669
FKBP5_HUMAN	FKBP5	1.37208	0.0142718	1
FUBP1_HUMAN	FUBP1	1.95969	0.00192859	0.452105
FUBP3_HUMAN	FUBP3	1.95463	0.00190585	0.67398
GPTC8_HUMAN	GPATCH8	1.75713	0.00507307	0.530128
CSN1_HUMAN	GPS1	1.3147	0.0101362	0.410775
TF3C1_HUMAN	GTF3C1	2.4068	0.00143426	1
TF3C4_HUMAN	GTF3C4	1.46387	0.0226291	0.652159
TF3C5_HUMAN	GTF3C5	1.64395	0.00359858	0.517416
HCFC1_HUMAN	HCFC1	2.06432	0.00511147	0.514308
HELLS_HUMAN	HELLS	1.91605	0.00961462	0.583041
RED_HUMAN	IK	1.58731	0.0117074	0.380348
ILF2_HUMAN	ILF2	1.65804	0.00912451	0.355994
INT13_HUMAN	INTS13	1.21135	0.0455705	1
KDM1A_HUMAN	KDM1A	1.92339	0.00291852	0.648474
KHDR1_HUMAN	KHDRBS1	1.80591	0.00198109	0.351726
FUBP2_HUMAN	KHSRP	1.68133	0.00903818	0.414486
DNLI1_HUMAN	LIG1	1.40566	0.00728981	1
MATR3_HUMAN	MATR3	1.63391	0.00438595	0.384751
TRMB_HUMAN	METTL1	1.07721	0.0155549	1
MRE11_HUMAN	MRE11	1.66832	0.0107193	0.345479
MSH2_HUMAN	MSH2	2.82154	0.00068602	0.387402
MSH3_HUMAN	MSH3	1.97052	0.00347785	1
MSH6_HUMAN	MSH6	2.07678	0.00157191	0.363641
NBN_HUMAN	NBN	1.8484	0.00182108	1
NCBP1_HUMAN	NCBP1	1.71949	0.00157191	0.512624
NONO_HUMAN	NONO	1.89873	0.000975979	0.407183
PAF1_HUMAN	PAF1	1.89418	0.00158761	0.445579
PDS5B_HUMAN	PDS5B	1.55081	0.0332662	0.57418
DPOD1_HUMAN	POLD1	1.81177	0.00958283	0.503025
RPB1_HUMAN	POLR2A	2.72141	0.00113658	0.613603
RPB2_HUMAN	POLR2B	1.85871	0.00157191	0.447948
PPM1G_HUMAN	PPM1G	1.2986	0.00655175	0.410324
PP1RA_HUMAN	PPP1R10	1.53935	0.0178738	1
PRP19_HUMAN	PRPF19	1.48716	0.0264247	0.380804
PRPF3_HUMAN	PRPF3	1.52503	0.00779783	0.583158
PRP31_HUMAN	PRPF31	1.71051	0.00243699	0.685436
PR40A_HUMAN	PRPF40A	1.8408	0.00346562	0.364947
PRP4B_HUMAN	PRPF4B	1.6686	0.00587781	0.563855
PRP6_HUMAN	PRPF6	3.00141	0.000235187	0.40509
PSPC1_HUMAN	PSPC1	2.31909	0.00166268	0.643146
PTBP2_HUMAN	PTBP2	1.12819	0.0131139	1
PUS7_HUMAN	PUS7	2.26787	0.00192859	0.643126
RAD21_HUMAN	RAD21	1.24391	0.0468559	0.446629
RAD50_HUMAN	RAD50	1.90829	0.00143426	0.596396
RALY_HUMAN	RALY	1.17841	0.016587	0.430082
RBM10_HUMAN	RBM10	2.25812	0.00188281	0.426604
RBM12_HUMAN	RBM12	1.45376	0.0132243	1
RBM14_HUMAN	RBM14	3.0692	0.000340852	0.452812
SPF45_HUMAN	RBM17	1.29013	0.0215199	0.616531
RBM25_HUMAN	RBM25	2.09982	0.0119207	0.56243
RBM26_HUMAN	RBM26	1.70526	0.00971427	0.52727
RBM4_HUMAN	RBM4	1.18873	0.0111619	0.691402
RBMX_HUMAN	RBMX	1.81142	0.00198109	0.372279
RFC1_HUMAN	RFC1	1.71063	0.00161182	0.676925
RFC4_HUMAN	RFC4	1.46365	0.0128024	0.498474
BRE1A_HUMAN	RNF20	1.82426	0.00454762	0.633419
BRE1B_HUMAN	RNF40	1.93421	0.00110977	0.52544
MCES_HUMAN	RNMT	1.21821	0.0100774	1
RL35A_HUMAN	RPL35A	1.2503	0.00713881	0.518401
RPR1B_HUMAN	RPRD1B	1.55035	0.0020088	0.402637
RPRD2_HUMAN	RPRD2	1.63501	0.00157191	1
SAMH1_HUMAN	SAMHD1	1.5653	0.00507307	0.542998
SNUT1_HUMAN	SART1	3.30919	0.000235187	0.420799
SART3_HUMAN	SART3	1.93301	0.00539217	0.428592
SBNO1_HUMAN	SBNO1	1.4121	0.0123778	1
SF3A1_HUMAN	SF3A1	1.87267	0.0130442	0.387862
SF3B1_HUMAN	SF3B1	2.7152	0.000342545	0.426953
SF3B2_HUMAN	SF3B2	1.87989	0.0127784	0.402627
SFPQ_HUMAN	SFPQ	2.51382	0.00110977	0.473592
SIN3A_HUMAN	SIN3A	2.48929	0.000487988	1
NADAP_HUMAN	SLC4A1AP	1.87697	0.00486011	1
SMRC1_HUMAN	SMARCC1	2.31952	0.00157191	0.644793
SMU1_HUMAN	SMU1	1.51157	0.0041335	1
SON_HUMAN	SON	2.56549	0.000340852	0.94191
STAG2_HUMAN	STAG2	1.53756	0.00534286	0.637547
SGT1_HUMAN	SUGT1	1.38085	0.0455719	0.69405
SPT5H_HUMAN	SUPT5H	3.25054	0.000340852	0.462204
SPT6H_HUMAN	SUPT6H	1.88622	0.0323132	0.521094
SYMPK_HUMAN	SYMPK	1.68836	0.00393252	0.908337
TADBP_HUMAN	TARDBP	1.29081	0.00881231	0.46472
TCRG1_HUMAN	TCERG1	1.97186	0.0100062	0.413387
THOC2_HUMAN	THOC2	2.13484	0.000975979	1
THOC5_HUMAN	THOC5	1.51579	0.00395507	1
TP53B_HUMAN	TP53BP1	2.8504	0.000975979	0.515383
TRM1_HUMAN	TRMT1	1.77515	0.0155549	0.441463
TRM1L_HUMAN	TRMT1L	1.88449	0.00202748	0.581158
TSR1_HUMAN	TSR1	1.25865	0.00620507	0.441037
UBR5_HUMAN	UBR5	1.14765	0.0246374	1
UHRF1_HUMAN	UHRF1	1.65792	0.00162703	0.522732
SNUT2_HUMAN	USP39	2.25638	0.00504977	0.602799
UBP48_HUMAN	USP48	1.1653	0.0100774	1
UBP7_HUMAN	USP7	2.16443	0.00113658	0.402596
WAC_HUMAN	WAC	1.89316	0.00141821	0.707577
WDHD1_HUMAN	WDHD1	1.3881	0.0131313	0.507095
WRIP1_HUMAN	WRNIP1	1.78779	0.00821177	0.826071
XPO5_HUMAN	XPO5	1.96914	0.00141448	0.60416
XPO7_HUMAN	XPO7	1.05177	0.0256881	0.535899
XPOT_HUMAN	XPOT	1.67607	0.00881231	0.364183
YLPM1_HUMAN	YLPM1	2.7254	0.000975979	0.576069
ZC11A_HUMAN	ZC3H11A	1.32866	0.00830624	0.783501
ZC3HE_HUMAN	ZC3H14	2.24637	0.000975979	0.740085
PKCB1_HUMAN	ZMYND8	1.15092	0.0383109	1
ZN326_HUMAN	ZNF326	1.15354	0.0178738	1

## Sheet: PNCTR HyPro-MS
Table S2, part 3. Proteins specifically labeled in PNCTR HyPro-MS experiments. (Related to Figure 2).
Uniprot ID	Gene ID	Log2(Fold Enrichment), PNCTR probe	FDR, PNCTR probe	Log2(Fold Enrichment), PNCTRNR probe	FDR, PNCTRNR probe	Specificity Index
ACINU_HUMAN	ACIN1	2.31687	0.000194723	2.28413	0.000100273	0.71505
CAND1_HUMAN	CAND1	1.12449	0.0252994	1.49611	0.0246678	0.758478
COASY_HUMAN	COASY	1.24628	0.0226986	1.30271	0.00401429	0.835541
DDB1_HUMAN	DDB1	2.01159	0.0039674	1.65846	0.00525233	0.685657
DDX5_HUMAN	DDX5	1.37249	0.0151616	1.10797	0.0302993	0.552463
DHX15_HUMAN	DHX15	1.39486	0.00407531	1.49924	0.00320253	0.432574
DHX9_HUMAN	DHX9	1.63579	0.00205864	1.44411	0.00320253	0.438118
DX39B_HUMAN	DDX39B	2.06233	0.00392195	1.5956	0.0054027	0.546049
GTF2I_HUMAN	GTF2I	2.81516	0.000194723	2.11125	0.000228832	0.397915
HNRH1_HUMAN	HNRNPH1	1.87904	0.00331554	1.66354	0.00388135	0.466845
HNRH2_HUMAN	HNRNPH2	1.47242	0.00460395	1.49159	0.00321368	1
HNRH3_HUMAN	HNRNPH3	1.66729	0.00407531	1.79542	0.00196589	0.393613
HNRPD_HUMAN	HNRNPD	1.02215	0.0150993	1.45773	0.00320253	1
HNRPF_HUMAN	HNRNPF	1.4848	0.00780334	1.07635	0.0232075	0.40642
HNRPK_HUMAN	HNRNPK	1.00373	0.0115856	1.20579	0.00422465	0.784232
HNRPL_HUMAN	HNRNPL	1.60113	0.00278428	1.64692	0.000813197	0.3991
HNRPM_HUMAN	HNRNPM	2.38626	0.000413939	2.0586	0.000672928	0.695814
HP1B3_HUMAN	HP1BP3	1.71441	0.00112614	1.45747	0.00320253	0.524016
IF4A3_HUMAN	EIF4A3	1.19579	0.0369042	1.12471	0.0363344	0.664101
ILF3_HUMAN	ILF3	2.18208	0.000793755	1.93482	0.000800823	0.553408
LA_HUMAN	SSB	1.49594	0.00516748	1.4604	0.00422465	0.399395
LAP2B_HUMAN	TMPO	1.80427	0.00473168	1.25112	0.0102514	0.73018
LC7L2_HUMAN	LUC7L2	1.94318	0.00256861	1.19511	0.0166187	0.396248
MCM2_HUMAN	MCM2	2.46446	0.00042992	1.79769	0.00144223	0.634139
MCM3_HUMAN	MCM3	1.91827	0.000413939	1.63754	0.00080303	0.513923
MCM4_HUMAN	MCM4	2.06694	0.00151365	1.5068	0.00379634	0.619676
MCM5_HUMAN	MCM5	2.30312	0.000562388	1.8025	0.000947884	0.491725
MCM6_HUMAN	MCM6	1.71794	0.0053112	1.51636	0.00721571	0.671399
MCM7_HUMAN	MCM7	1.65822	0.00205864	1.33304	0.00501009	0.480053
MTA2_HUMAN	MTA2	1.55617	0.00205864	1.4236	0.00389729	0.580007
NSUN2_HUMAN	NSUN2	1.30081	0.00506888	1.30255	0.00386578	0.3695
NUMA1_HUMAN	NUMA1	1.85453	0.00151365	1.58818	0.00254446	0.519882
OGFR_HUMAN	OGFR	1.63191	0.00224298	1.45365	0.002214	0.84864
PARP1_HUMAN	PARP1	1.53912	0.00314906	1.40521	0.00379634	0.531063
PCNA_HUMAN	PCNA	1.5154	0.00196139	1.13566	0.00799726	0.801424
PRKDC_HUMAN	PRKDC	2.14434	0.000293899	2.07138	0.000202609	0.518683
PRP8_HUMAN	PRPF8	2.91981	0.000159698	3.03121	0.000100273	0.511648
PRS4_HUMAN	PSMC1	1.02381	0.0172275	1.54491	0.00401429	0.712265
PTBP1_HUMAN	PTBP1	1.58953	0.00277085	1.26617	0.00964712	0.961521
PUF60_HUMAN	PUF60	1.84147	0.00112614	1.50789	0.00320253	0.542984
RBM39_HUMAN	RBM39	1.12424	0.025686	1.31062	0.0421482	0.442557
RBP56_HUMAN	TAF15	1.70804	0.000981011	2.33522	0.000136837	1
RECQ1_HUMAN	RECQL	1.25311	0.00534666	1.43882	0.00321368	0.742593
RPB3_HUMAN	POLR2C	1.41286	0.00274506	1.305	0.0054027	1
SAE2_HUMAN	UBA2	1.5774	0.00205864	1.40736	0.00510218	0.50524
SF3B3_HUMAN	SF3B3	1.38462	0.0174412	1.47885	0.00485292	0.428307
SMC1A_HUMAN	SMC1A	2.32455	0.000793755	1.70281	0.00320253	0.435888
SMC3_HUMAN	SMC3	2.88304	0.000194723	2.44745	7.83371e-05	0.546461
SMCA5_HUMAN	SMARCA5	2.53338	0.000314703	2.42253	0.000215532	0.545082
SP16H_HUMAN	SUPT16H	1.75159	0.00191227	1.6393	0.00174371	0.489049
SRRM2_HUMAN	SRRM2	3.46494	9.40449e-05	3.36418	6.89815e-06	0.383096
SRRT_HUMAN	SRRT	2.04351	0.00127188	1.74858	0.00174371	0.719297
SRSF1_HUMAN	SRSF1	1.09653	0.0212844	2.04283	0.000350864	1
SSRP1_HUMAN	SSRP1	2.51094	0.000194723	1.74867	0.000617024	0.459341
TIF1B_HUMAN	TRIM28	1.39946	0.00205864	1.42279	0.00174371	0.421986
U520_HUMAN	SNRNP200	2.59972	0.000293899	2.42077	0.000137923	0.459632
U5S1_HUMAN	EFTUD2	1.7921	0.000793755	1.47878	0.00174371	0.382041
VRK1_HUMAN	VRK1	1.70511	0.00439492	1.87146	0.000593332	1
XRCC5_HUMAN	XRCC5	2.21127	0.000398687	1.19666	0.0188671	0.592826
