# Supplementary material for: Hybridization-proximity labeling reveals spatially ordered interactions of nuclear RNA compartments
Source: Mol Cell. 2022 Jan 20;82(2):463–478.e11. doi: 10.1016/j.molcel.2021.10.009 (PMC8791277; doi:10.1016/j.molcel.2021.10.009)
Supplement: Table S3. Significantly enriched HyPro-seq targets, related to Figures 3 and 4 [file mmc4.xlsx]

## Sheet: 45S HyPro-seq
Table S3, part 1. Significantly enriched 45S HyPro-seq targetsa. (Related to Figures 3 and 4).
Gene name	Gene ID	Chromosome	Start	End	Strand	Log2(Fold Enrichment)	FDR	Satellite familyb
MIR34AHG	ENSG00000228526.7	chr1	9148010	9198906	-	0.629747	3.54918e-15
AC241952.1	ENSG00000275131.3	chr1	120489859	120701289	-	0.768227	7.93523e-11
XLOC_000405	XLOC_000405	chr1_KI270706v1_random	1	78358	+	0.743448	1.27811e-141	CER
XLOC_000408	XLOC_000408	chr1_KI270706v1_random	94388	110628	+	0.996828	1.34818e-12
XLOC_000488	XLOC_000488	chr1_KI270711v1_random	34423	42208	-	0.639413	2.34582e-17
AL022344.1	ENSG00000259869.2	chr10	42751177	42754297	-	1.10545	2.78774e-25
XLOC_019337	XLOC_019337	chr10	26964666	26969032	-	1.06424	4.52206e-22
XLOC_017208	XLOC_017208	chr10	76832846	76833214	+	1.24432	5.09232e-15
AL731559.1	ENSG00000285994.1	chr10	12563150	12567351	+	0.953986	4.08673e-14
MAPK8	ENSG00000107643.16	chr10	48306638	48439360	+	1.04658	3.96356e-12
AP003119.1	ENSG00000254632.2	chr11	76759915	76768622	-	0.986178	1.01782e-14
AC134349.2	ENSG00000256981.1	chr12	11158784	11159694	-	1.40622	5.04468e-12
AC010168.2	ENSG00000261324.2	chr12	14762503	14767931	-	0.730214	5.35244e-12
TAS2R15P	ENSG00000212125.2	chr12	10964424	10965352	-	1.66862	5.84022e-12
GAS6-AS1	ENSG00000233695.2	chr13	113815629	113845744	+	0.632244	1.88663e-13
AL139384.2	ENSG00000277159.1	chr13	112602827	112606417	-	1.37532	9.05841e-13
lnc-SALL2-2	lnc-SALL2-2	chr14	21443161	21553657	-	0.971607	6.20401e-17
lnc-POTEM-4	lnc-POTEM-4	chr14	19062357	19104244	+	0.599464	1.4777e-14
lnc-POTEG-14	lnc-POTEG-14	chr14	19296122	19337685	-	0.699862	6.7609e-13
lnc-RCOR1-4	lnc-RCOR1-4	chr14	102811575	102815149	+	0.742884	1.10678e-11
XLOC_000095	XLOC_000095	chr14_GL000009v2_random	34330	122732	-	0.915323	6.49038e-255	CER
XLOC_000097	XLOC_000097	chr14_GL000009v2_random	101128	109013	-	0.834767	2.57899e-25
XLOC_000106	XLOC_000106	chr14_GL000194v1_random	52048	75192	-	1.60039	0
XLOC_000107	XLOC_000107	chr14_GL000194v1_random	75260	112960	-	1.34402	0	CER
XLOC_000105	XLOC_000105	chr14_GL000194v1_random	21704	28306	-	1.87291	5.94481e-38	GSATII
XLOC_050924	XLOC_050924	chr15	31709189	31713125	-	1.33814	1.49607e-40
ANP32A-IT1	ANP32A-IT1	chr15	68803820	68807101	-	0.69148	5.4189e-31
XLOC_050923	XLOC_050923	chr15	31699643	31708953	-	1.02607	1.06585e-29
STARD9	ENSG00000159433.12	chr15	42575605	42720998	+	0.616021	2.59074e-26
lnc-CHRFAM7A-4	lnc-CHRFAM7A-4	chr15	30409558	30412620	-	0.7935	4.97925e-26
XLOC_050871	XLOC_050871	chr15	30432958	30452597	-	0.689044	2.67221e-25
TYRO3P	ENSG00000259581.3	chr15	76258985	76261690	-	1.11266	6.98382e-25
XLOC_050922	XLOC_050922	chr15	31695221	31699354	-	1.44265	9.35759e-25
XLOC_047999	XLOC_047999	chr15	23303779	23305403	+	1.03674	2.71737e-21
HERC2P9	ENSG00000206149.10	chr15	28589491	28685264	+	0.779023	3.43364e-20
XLOC_050921	XLOC_050921	chr15	31690907	31694491	-	1.10111	1.94479e-18
XLOC_052141	XLOC_052141	chr15	69101276	69126149	-	0.590969	3.75264e-17
XLOC_050751	XLOC_050751	chr15	28582595	28589242	-	1.17918	4.07891e-16
XLOC_050930	XLOC_050930	chr15	31720048	31722419	-	1.05952	1.29428e-15
RORA-AS1	ENSG00000245534.7	chr15	60479151	60630637	+	0.855753	7.44199e-14
XLOC_050628	XLOC_050628	chr15	22646995	22648043	-	1.50495	3.13214e-12
HERC2P3	ENSG00000180229.12	chr15	20379494	20506180	-	0.636879	4.70861e-12
XLOC_050914	XLOC_050914	chr15	31676728	31677969	-	1.05552	5.32923e-12
AC025678.3	ENSG00000279092.1	chr15	34415449	34420273	-	0.748226	5.77371e-12
lnc-GCNT3-3	lnc-GCNT3-3	chr15	59438244	59446681	+	2.09809	3.11701e-11
AC116158.3	ENSG00000286786.1	chr15	38493307	38499985	+	0.981419	5.68984e-11
AC092127.1	ENSG00000260417.1	chr16	85592265	85595720	+	0.656332	1.1763e-33
XLOC_054460	XLOC_054460	chr16	34039808	34040110	+	1.65822	3.28319e-23
lnc-ARL6IP1-6	lnc-ARL6IP1-6	chr16	18924915	18926039	-	0.837047	5.70544e-20
NPIPB5	ENSG00000243716.10	chr16	22479120	22536521	+	0.776001	1.50166e-18
XLOC_054168	XLOC_054168	chr16	29035179	29035917	+	0.668916	2.56051e-16
lnc-MAP1LC3B-1	lnc-MAP1LC3B-1	chr16	87317421	87325351	+	1.47932	7.07972e-16
MLYCD	ENSG00000103150.7	chr16	83899114	83951445	+	0.586962	1.11817e-15
AC009086.2	ENSG00000279583.1	chr16	29595129	29596137	-	0.860839	2.4692e-15
lnc-FAM192A-4	lnc-FAM192A-4	chr16	56973762	56989399	-	0.638345	2.52614e-15
NPIPB3	ENSG00000169246.16	chr16	21402236	21448567	-	0.642423	3.49917e-14
lnc-AGRP-1	lnc-AGRP-1	chr16	67517705	67563450	-	1.06907	1.14148e-13
XLOCstrRNA_076185	XLOCstrRNA_076185	chr16	85382002	85383785	+	0.661992	2.54432e-11
CLUHP3	ENSG00000131797.12	chr16	31700589	31711986	+	0.666669	4.40711e-11
BOLA2-SMG1P6	ENSG00000261740.6	chr16	29443229	29454651	-	0.660167	7.67294e-11
LINC00910	ENSG00000188825.14	chr17	43338740	43389199	-	0.810787	7.77667e-59
XLOC_060096	XLOC_060096	chr17	43322169	43323823	+	0.882092	4.80194e-33
lnc-TMEM106A-3	lnc-TMEM106A-3	chr17	43304382	43305227	+	0.91502	8.45932e-24
lnc-NAA38-2	lnc-NAA38-2	chr17	7857562	7885238	-	0.987535	1.27192e-18
CORO6	ENSG00000167549.18	chr17	29614755	29622907	-	0.844717	4.12292e-16
XLOC_060204	XLOC_060204	chr17	45172768	45179696	+	0.80358	1.14381e-15
TIAF1	ENSG00000221995.5	chr17	29073520	29078857	-	0.713078	1.26979e-14
lnc-TVP23C-4	lnc-TVP23C-4	chr17	15466530	15468709	-	0.986408	5.59514e-13
AC127024.8	ENSG00000280069.1	chr17	30738181	30740275	+	0.664747	1.2564e-12
lnc-TBC1D3F-8	lnc-TBC1D3F-8	chr17	36528510	36530366	-	0.669151	3.22277e-12
XLOC_064573	XLOC_064573	chr17	78956886	78964248	-	0.611811	3.24386e-11
XLOC_000131	XLOC_000131	chr17_GL000205v2_random	67332	77532	+	1.15399	2.32094e-23	BSR/Beta
XLOC_000158	XLOC_000158	chr17_GL000205v2_random	108818	140699	-	0.644693	4.78934e-16
XLOC_000133	XLOC_000133	chr17_GL000205v2_random	182661	185583	+	0.966409	2.87392e-13
DLGAP1-AS2	DLGAP1-AS2	chr18	3604969	3608464	+	0.6602	1.17972e-15
AC020916.1	ENSG00000267519.6	chr19	13823879	13842928	-	0.615584	1.14603e-62
lnc-BCL3-1	lnc-BCL3-1	chr19	44737604	44747649	+	0.620228	2.0348e-23
WASH5P	ENSG00000282458.1	chr19	60950	71626	-	0.662183	8.05833e-18
lnc-AKAP8-4	lnc-AKAP8-4	chr19	15398567	15400341	-	1.05449	6.9755e-13
lnc-EPCAM-8	lnc-EPCAM-8	chr2	47325857	47344517	+	0.741409	2.14085e-31
XLOC_085739	XLOC_085739	chr2	214718817	214719194	-	0.726158	3.77105e-27
AC103563.9	ENSG00000287362.1	chr2	95067073	95076900	-	0.846252	8.55427e-15
MIR663AHG	ENSG00000227195.11	chr20	26167816	26251546	-	2.23243	1.79356e-42
ZNF337-AS1	ENSG00000213742.7	chr20	25624044	25689032	+	0.609155	9.87537e-25
XLOC_089337	XLOC_089337	chr20	31287083	31296015	-	0.631602	3.73929e-20
XLOC_088401	XLOC_088401	chr20	62368739	62377671	+	0.792079	2.99172e-14
GNAS-AS1	ENSG00000235590.7	chr20	58818918	58850903	-	0.702676	5.24509e-11
lnc-FAM3B-9	lnc-FAM3B-9	chr21	41210968	41213200	+	1.09062	6.00775e-82
MIR99AHG	ENSG00000215386.13	chr21	15928295	16645467	+	0.844882	9.02849e-37
lnc-CBS-2	lnc-CBS-2	chr21	42843690	42845970	-	0.91483	8.43893e-28
XLOC_090526	XLOC_090526	chr21	6092898	6096444	+	1.01166	8.19828e-27
lnc-KCNE1B-3	lnc-KCNE1B-3	chr21	8986604	8988887	-	1.59561	2.01177e-21
RNA45SN3	NR_146151.1	chr21	8389034	8402343	+	1.82825	9.58563e-20
PNCTR	PNCTR	chr21	8454730	8472288	+	0.722704	6.49542e-19
XLOC_092130	XLOC_092130	chr21	22173691	22181464	-	1.06399	6.72604e-19
lnc-FAM3B-7	lnc-FAM3B-7	chr21	41220245	41222060	+	0.77552	7.44289e-19
AP003900.1	ENSG00000277693.2	chr21	10328410	10342737	-	0.854273	1.76249e-18
lnc-KCNJ15-3	lnc-KCNJ15-3	chr21	38503561	38522379	+	1.23838	8.06129e-16
CU638689.5	ENSG00000280164.1	chr21	6721811	6725209	+	1.32733	6.1386e-15
GATD3A	ENSG00000160221.18	chr21	44133609	44210114	+	0.810412	1.31631e-12
XLOC_092714	XLOC_092714	chr21	42837808	42840306	-	0.803035	2.05574e-12
lnc-KCNE1B-5	lnc-KCNE1B-5	chr21	10328333	10339551	-	0.693738	8.65182e-12
AP000962.2	ENSG00000280432.1	chr21	16525918	16527019	+	1.02065	1.40323e-11
lnc-USP25-11	lnc-USP25-11	chr21	16548824	16555804	+	1.36039	2.31775e-11
XLOC_092379	XLOC_092379	chr21	32523104	32530706	-	0.862357	7.21288e-11
MIRLET7BHG	ENSG00000197182.14	chr22	46053868	46113928	+	0.985511	2.61183e-87
XLOC_093948	XLOC_093948	chr22	35432772	35439410	+	0.93891	2.82242e-50
GUSBP11	ENSG00000228315.12	chr22	23638486	23717356	-	0.839135	2.79784e-35
lnc-RTN4R-1	lnc-RTN4R-1	chr22	20198569	20212147	-	0.695072	2.90077e-35
XLOC_095699	XLOC_095699	chr22	42324148	42343546	-	0.910535	1.02998e-34
lnc-POTEH-7	lnc-POTEH-7	chr22	15818492	15819134	+	0.823626	2.49399e-30
XLOC_095408	XLOC_095408	chr22	35559618	35587593	-	0.765512	2.41923e-27
AL031595.3	ENSG00000280434.1	chr22	44139364	44153626	+	0.753169	3.71113e-27
XLOC_095003	XLOC_095003	chr22	23754541	23761335	-	0.847637	2.30661e-23
XLOC_094539	XLOC_094539	chr22	11910751	11938953	-	1.16991	8.30681e-20	CER
XLOC_095070	XLOC_095070	chr22	25382144	25384209	-	1.07737	2.6063e-19
lnc-MCM5-1	lnc-MCM5-1	chr22	35450040	35455356	+	0.962046	6.46714e-19
LINC01311	ENSG00000260924.2	chr22	19171394	19172839	+	1.02222	9.64084e-17
lnc-FBLN1-3	lnc-FBLN1-3	chr22	45724102	45752075	+	0.840689	1.59263e-15
lnc-PITPNB-3	lnc-PITPNB-3	chr22	27767017	27772130	-	0.797476	1.78028e-15
MIAT	ENSG00000225783.8	chr22	26646410	26676475	+	0.734964	6.66759e-15
XLOC_093200	XLOC_093200	chr22	20212355	20219660	+	0.986167	1.95388e-13
AP000347.1	ENSG00000272578.5	chr22	23658093	23717356	-	0.681396	2.19058e-13
XLOC_095076	XLOC_095076	chr22	25395322	25397473	-	0.844556	2.25935e-13
FBXW4P1	ENSG00000230701.2	chr22	23262766	23265005	+	1.20393	4.60874e-13
AL033543.1	ENSG00000279175.1	chr22	44102778	44116232	+	0.69292	1.61463e-12
HDHD5-AS1	ENSG00000185837.3	chr22	17159383	17165445	+	0.928413	5.36047e-12
lnc-PNPLA3-1	lnc-PNPLA3-1	chr22	43812421	43824102	+	0.88265	6.13312e-12
lnc-NFAM1-3	lnc-NFAM1-3	chr22	42264329	42269752	-	0.755076	9.42495e-12
LRP5L	ENSG00000100068.13	chr22	25351417	25405377	-	0.800562	1.45675e-11
XLOC_095073	XLOC_095073	chr22	25387499	25389327	-	0.984463	2.46466e-11
lnc-PPARA-11	lnc-PPARA-11	chr22	46010235	46234116	+	0.87729	8.7729e-11
XLOC_000900	XLOC_000900	chr22_KI270733v1_random	138027	150183	+	1.21316	0
XLOC_000902	XLOC_000902	chr22_KI270733v1_random	146472	166186	+	1.13743	1.27904e-176
XLOC_000904	XLOC_000904	chr22_KI270733v1_random	167299	179772	+	0.989449	6.67156e-60
XLOC_000901	XLOC_000901	chr22_KI270733v1_random	144960	145356	+	1.90079	9.71608e-44
RNA45SN4	NR_146117.1	chr22_KI270733v1_random	122272	135645	+	2.38543	1.26531e-20
XLOC_000899	XLOC_000899	chr22_KI270733v1_random	136599	137879	+	1.91373	1.31861e-17
XLOC_000897	XLOC_000897	chr22_KI270733v1_random	116932	121112	+	1.06887	3.49655e-14
XLOC_000914	XLOC_000914	chr22_KI270734v1_random	131621	139957	+	0.775184	4.37664e-11
XLOC_105101	XLOC_105101	chr3	187468354	187468654	-	1.00331	3.12133e-12
XLOC_000317	XLOC_000317	chr3_GL000221v1_random	39059	79969	-	1.0348	4.59814e-111	CER
XLOC_000316	XLOC_000316	chr3_GL000221v1_random	28809	38724	-	1.18878	2.26182e-11	HSAT5
XLOC_110239	XLOC_110239	chr4	1767959	1778193	-	0.775666	2.52073e-18
UGDH-AS1	ENSG00000249348.1	chr4	39528018	39594707	+	0.638048	3.07123e-13
XLOC_105515	XLOC_105515	chr4	1856365	1862525	+	0.591869	1.71217e-11
XLOC_000032	XLOC_000032	chr4_GL000008v2_random	148596	157685	+	1.11328	3.70659e-12	HSAT5
XLOC_119313	XLOC_119313	chr5	10098580	10135530	-	0.637384	2.20001e-112
XLOC_119302	XLOC_119302	chr5	10011570	10021780	-	0.903727	5.5384e-28
lnc-LHFPL2-3	lnc-LHFPL2-3	chr5	78624816	78770021	-	1.90806	3.71298e-17
RBBP4P1	ENSG00000249485.1	chr5	14797124	14798400	-	0.817651	1.78467e-15
lnc-GTF2H2-7	lnc-GTF2H2-7	chr5	71139888	71197787	-	0.939308	1.57274e-14
AC138951.2	ENSG00000279107.1	chr5	21493435	21494596	+	0.673246	2.31272e-14
XLOC_116866	XLOC_116866	chr5	99528027	99528839	+	0.849741	4.01935e-13
lnc-ANXA2R-3	lnc-ANXA2R-3	chr5	43050177	43054568	-	0.857333	2.21082e-12
XLOC_130725	XLOC_130725	chr6	63357008	63375283	-	0.636573	6.41639e-22
Z97832.2	ENSG00000272374.1	chr6	35220369	35224630	-	0.758033	2.08246e-18
XLOC_131149	XLOC_131149	chr6	80483436	80484415	-	1.10925	6.48425e-15
NSUN5P2	ENSG00000106133.18	chr7	72947580	72954790	-	0.630727	5.87845e-12
XLOC_145749	XLOC_145749	chr8	19716600	19726223	-	0.648543	1.82124e-28
lnc-ZNF517-3	lnc-ZNF517-3	chr8	144792563	144796174	+	0.866827	4.00042e-14
XLOC_145191	XLOC_145191	chr8	144686142	144694096	+	0.826751	6.9302e-14
lnc-MAFA-3	lnc-MAFA-3	chr8	143437998	143440010	-	1.94359	3.9881e-13
XLOC_147536	XLOC_147536	chr8	89448712	89454391	-	0.699303	2.23938e-12
XLOC_154678	XLOC_154678	chr9	65558126	65566696	-	0.782612	5.14114e-28
FAM27E3	ENSG00000274026.2	chr9	67717410	67719178	-	0.955215	4.37273e-14
XLOC_150324	XLOC_150324	chr9	41358913	41395548	+	0.637141	1.40598e-13	SST1
FAM27C	ENSG00000231527.7	chr9	61854147	62096920	+	0.725904	1.60807e-12
LINC01503	ENSG00000233901.6	chr9	129332299	129359541	+	0.726165	2.62375e-12
XLOC_154378	XLOC_154378	chr9	61646493	61647591	-	1.8474	1.07727e-11
XLOC_000128	XLOC_000128	chrUn_GL000195v1	37903	86647	-	1.0745	0
XLOC_000115	XLOC_000115	chrUn_GL000195v1	137968	177560	+	0.83096	7.4818e-108
XLOC_000125	XLOC_000125	chrUn_GL000195v1	28454	34842	-	1.71223	4.3449e-13
XLOC_000244	XLOC_000244	chrUn_GL000218v1	38588	95327	-	1.1387	0	CER
XLOC_001002	XLOC_001002	chrUn_KI270742v1	82624	99404	-	1.02132	2.27716e-37
XLOC_001000	XLOC_001000	chrUn_KI270742v1	59253	75905	-	1.17044	7.89673e-18	CER
XLOC_001004	XLOC_001004	chrUn_KI270742v1	101261	109933	-	1.08582	9.26234e-18
lnc-S100G-1	lnc-S100G-1	chrX	16576402	16587666	+	2.22844	3.48567e-13
a) Shown are genes passing the >1.5 fold and FDR<1E-10 enrichment cuttoffs with the bait highlighted in pink.
b) The longest satellite repeat encoded in the transcribed sequence.

## Sheet: NEAT1 HyPro-seq
Table S3, part 2. Significantly enriched NEAT1 HyPro-seq targetsa. (Related to Figures 3 and 4).
Gene name	Gene ID	Chromosome	Start	End	Strand	Log2(Fold Enrichment)	FDR
lnc-LTBP3-10	lnc-LTBP3-10	chr11	65474614	65477479	-	2.13169	1.72713e-199
SLC29A2	ENSG00000174669.12	chr11	66362520	66372214	-	1.21478	7.51289e-172
SNHG1	ENSG00000255717.7	chr11	62851983	62855953	-	0.960016	7.66042e-155
MUS81	ENSG00000172732.12	chr11	65857125	65867653	+	1.41143	1.91215e-152
TCIRG1	ENSG00000110719.10	chr11	68039024	68050895	+	1.00002	6.61852e-133
INPPL1	ENSG00000165458.14	chr11	72223700	72239147	+	0.595004	1.0172e-130
lnc-ANAPC11-7	lnc-ANAPC11-7	chr17	81861111	81867492	+	1.39501	1.19838e-123
IL18BP	ENSG00000137496.18	chr11	71998612	72005715	+	1.71221	2.32647e-120
POLA2	ENSG00000014138.9	chr11	65261919	65305589	+	1.09903	9.59767e-115
PCNX3	ENSG00000197136.4	chr11	65615772	65637439	+	0.610467	1.50445e-112
PC	ENSG00000173599.15	chr11	66848416	66958386	-	0.87052	1.53562e-107
RBM4	ENSG00000173933.20	chr11	66638616	66668374	+	0.754646	1.22421e-99
lnc-KCNK7-6	lnc-KCNK7-6	chr11	65542406	65545770	-	1.66746	2.06131e-93
EML3	ENSG00000149499.11	chr11	62602217	62612765	-	0.871032	2.22438e-79
PGGHG	ENSG00000142102.16	chr11	289125	296107	+	1.01563	6.49938e-79
RBM14	ENSG00000239306.4	chr11	66616581	66627347	+	1.01144	1.56914e-74
LTBP3	ENSG00000168056.16	chr11	65538804	65558930	-	0.821126	4.51305e-71
ATG2A	ENSG00000110046.13	chr11	64894545	64917211	-	0.617287	1.98099e-69
XLOC_026224	XLOC_026224	chr11	1502433	1537893	-	1.18447	3.79376e-69
HERC2P2	ENSG00000276550.4	chr15	22495569	22590815	+	0.644383	2.96723e-65
WDR90	ENSG00000161996.19	chr16	649310	667833	+	0.758598	4.49668e-64
lnc-LTBP3-2	lnc-LTBP3-2	chr11	65412916	65511027	-	1.99559	2.78663e-62
LENG8	ENSG00000167615.16	chr19	54448886	54462037	+	0.599746	3.84022e-57
TPCN2	ENSG00000162341.18	chr11	69048931	69136316	+	1.31843	9.40203e-54
lnc-TCIRG1-1	lnc-TCIRG1-1	chr11	68051632	68053761	+	1.73314	2.06983e-53
ATG16L2	ENSG00000168010.11	chr11	72814405	72843674	+	1.40684	9.9484e-53
MROH1	ENSG00000179832.17	chr8	144148015	144261940	+	0.812405	4.46396e-51
CCDC57	ENSG00000176155.19	chr17	82101459	82212830	-	0.836004	3.56001e-50
lnc-LTBP3-11	lnc-LTBP3-11	chr11	65469522	65472147	-	1.86793	2.09384e-49
PIDD1	ENSG00000177595.18	chr11	799178	809753	-	1.08526	2.0599e-48
lnc-VSTM5-1	lnc-VSTM5-1	chr11	93730199	93741496	-	0.638877	1.58648e-47
NEAT1	ENSG00000245532.9	chr11	65422773	65445540	+	2.55251	2.85032e-46
XLOC_079850	XLOC_079850	chr2	232488416	232494375	+	0.691773	8.83444e-46
XLOC_028656	XLOC_028656	chr11	75353902	75367841	-	1.05297	1.1155e-44
DNHD1	ENSG00000179532.12	chr11	6497259	6593758	+	0.658159	1.91482e-44
ABCA7	ENSG00000064687.12	chr19	1040100	1065572	+	0.68608	1.73432e-43
XLOC_000636	XLOC_000636	chr11_KI270721v1_random	26341	36672	+	1.18911	7.56976e-43
MAN2C1	ENSG00000140400.17	chr15	75355206	75368612	-	0.617175	2.00402e-41
lnc-SSH3-5	lnc-SSH3-5	chr11	67353582	67359395	+	1.76357	1.5894e-40
MIRLET7BHG	ENSG00000197182.14	chr22	46053868	46113928	+	0.739635	1.04941e-38
MAMDC4	ENSG00000177943.14	chr9	136850942	136860799	+	1.23625	5.79953e-38
NAA40	ENSG00000110583.13	chr11	63938958	63957319	+	0.794762	1.42729e-37
ANKRD13D	ENSG00000172932.14	chr11	67288546	67302485	+	1.19207	2.21126e-37
lnc-NUMA1-3	lnc-NUMA1-3	chr11	72065198	72080693	-	1.2201	6.22068e-37
ADAMTS10	ENSG00000142303.14	chr19	8580239	8610735	-	0.654974	1.13807e-36
XLOC_083799	XLOC_083799	chr2	130056957	130069908	-	0.643528	9.327e-36
ARHGEF17	ENSG00000110237.5	chr11	73308275	73369388	+	0.660016	5.35681e-34
CDC42BPG	ENSG00000171219.9	chr11	64823051	64844653	-	1.32275	6.98995e-34
SNAPC4	ENSG00000165684.4	chr9	136375576	136400168	-	0.677659	2.08439e-32
lnc-CFL1-1	lnc-CFL1-1	chr11	65805686	65818235	-	1.74316	6.76744e-32
B4GALNT4	ENSG00000182272.12	chr11	369498	382117	+	0.598779	3.10977e-31
XLOC_027567	XLOC_027567	chr11	47451257	47460127	-	1.10745	9.08974e-31
XLOC_000644	XLOC_000644	chr11_KI270721v1_random	34289	44014	-	1.19285	2.00586e-30
XLOC_024022	XLOC_024022	chr11	63961394	63963473	+	1.72247	2.87709e-30
LTO1	ENSG00000149716.12	chr11	69653075	69675416	-	0.942787	5.46326e-30
AC064843.1	ENSG00000286621.1	chr2	158847618	158870393	-	1.21742	5.75792e-30
CHRND	ENSG00000135902.10	chr2	232525992	232536667	+	0.645596	2.36378e-29
ASPSCR1	ENSG00000169696.16	chr17	81976806	82017406	+	0.935959	4.34753e-29
RAD9A	ENSG00000172613.8	chr11	67317870	67398410	+	1.03499	5.82926e-29
lnc-RTN4R-1	lnc-RTN4R-1	chr22	20198569	20212147	-	0.654615	9.07727e-29
lnc-MRPL11-1	lnc-MRPL11-1	chr11	66474249	66480241	-	2.16031	1.36142e-28
SSH3	ENSG00000172830.13	chr11	67303477	67312607	+	0.732991	8.60686e-28
XLOC_000637	XLOC_000637	chr11_KI270721v1_random	42788	49098	+	1.18244	9.85361e-28
AP000873.2	ENSG00000247137.9	chr11	83184490	83193794	-	1.09372	8.37904e-27
lnc-TRPT1-4	lnc-TRPT1-4	chr11	64081625	64086080	-	1.79274	1.87872e-26
XLOC_027568	XLOC_027568	chr11	47460583	47462585	-	1.5843	2.88548e-26
LINC01503	ENSG00000233901.6	chr9	129332299	129359541	+	1.10773	3.12832e-26
RNASEH2C	ENSG00000172922.9	chr11	65714004	65720947	-	0.738831	3.49563e-26
XLOC_000634	XLOC_000634	chr11_KI270721v1_random	18897	21867	+	1.7416	1.6187e-25
MYO7A	ENSG00000137474.22	chr11	77128245	77215241	+	0.855492	1.67851e-25
XLOC_000633	XLOC_000633	chr11_KI270721v1_random	2686	18555	+	1.30574	2.47994e-25
lnc-BCL3-1	lnc-BCL3-1	chr19	44737604	44747649	+	0.787729	3.87224e-25
MTMR9LP	ENSG00000220785.7	chr1	32231657	32241620	-	0.776673	4.07271e-25
AP5B1	ENSG00000254470.3	chr11	65773897	65780976	-	0.723498	1.50148e-24
lnc-EDF1-2	lnc-EDF1-2	chr9	136884415	136886251	-	1.07253	3.28914e-24
lnc-UNC93B1-1	lnc-UNC93B1-1	chr11	68009438	68030434	-	0.977588	3.43411e-24
GOLGA8B	ENSG00000215252.11	chr15	34525206	34588503	-	0.694575	4.77477e-24
MSH5	ENSG00000204410.15	chr6	31739676	31762678	+	0.620691	5.66986e-24
AP003119.1	ENSG00000254632.2	chr11	76759915	76768622	-	1.26419	1.02799e-23
GUSBP11	ENSG00000228315.12	chr22	23638486	23717356	-	0.692719	1.12221e-23
RPS6KB2	ENSG00000175634.15	chr11	67428459	67435401	+	0.712856	1.12652e-23
EME2	ENSG00000197774.13	chr16	1772809	1781708	+	0.858772	1.15833e-23
XLOC_028057	XLOC_028057	chr11	61998876	62008894	-	0.770141	1.26865e-23
FRMD8	ENSG00000126391.14	chr11	65386620	65413525	+	1.48328	1.82656e-23
lnc-OGFOD3-1	lnc-OGFOD3-1	chr17	82380255	82384030	-	1.46721	2.28666e-23
XLOC_152482	XLOC_152482	chr9	129150542	129169683	+	0.692747	2.53916e-23
XLOC_028434	XLOC_028434	chr11	68879159	68885691	-	0.887114	2.76954e-23
ZNF276	ENSG00000158805.12	chr16	89720399	89740925	+	0.73729	2.8666e-23
AP000944.5	ENSG00000285816.1	chr11	65261927	65326543	+	0.789616	3.79429e-23
NRBP2	ENSG00000185189.18	chr8	143833582	143840973	-	0.594952	3.82438e-23
NDOR1	ENSG00000188566.13	chr9	137205684	137217009	+	0.627663	4.09507e-23
lnc-PHYHD1-1	lnc-PHYHD1-1	chr9	128899810	128904219	+	1.29879	6.47883e-23
lnc-RECQL4-3	lnc-RECQL4-3	chr8	144507387	144508636	-	1.22956	1.08427e-22
lnc-UAP1L1-4	lnc-UAP1L1-4	chr9	137101872	137104117	+	0.8258	1.16572e-22
MSH5-SAPCD1	ENSG00000255152.8	chr6	31740019	31764851	+	0.997619	1.61678e-22
lnc-P2RY6-1	lnc-P2RY6-1	chr11	73252486	73260403	+	0.967916	1.96927e-22
RELT	ENSG00000054967.13	chr11	73376398	73397474	+	0.887239	2.09418e-22
CPNE7	ENSG00000178773.15	chr16	89575757	89597246	+	0.760975	2.26327e-22
XLOC_028557	XLOC_028557	chr11	72680020	72681697	-	2.47513	3.08453e-22
XLOC_156663	XLOC_156663	chr9	129487160	129488484	-	1.66198	7.09384e-22
CORO6	ENSG00000167549.18	chr17	29614755	29622907	-	0.930181	8.40419e-22
RTEL1	ENSG00000258366.8	chr20	63657809	63696253	+	0.598827	1.06227e-21
MIR34AHG	ENSG00000228526.7	chr1	9148010	9198906	-	0.687142	1.7837e-21
STPG3-AS1	ENSG00000275549.1	chr9	137250218	137253497	-	1.62291	2.90683e-21
lnc-WFIKKN2-4	lnc-WFIKKN2-4	chr17	50914341	50918814	+	0.904278	3.12985e-21
SYNGAP1	ENSG00000197283.17	chr6	33419660	33453689	+	0.612109	7.62886e-21
LRRC45	ENSG00000169683.8	chr17	82023304	82031151	+	0.640789	8.65731e-21
KIAA0895L	ENSG00000196123.13	chr16	67175598	67184040	-	0.710392	1.00112e-20
PNKP	ENSG00000039650.12	chr19	49859881	49878351	-	0.667248	2.65306e-20
lnc-EIF1AD-5	lnc-EIF1AD-5	chr11	65958529	65961638	-	1.91061	3.50997e-20
TM7SF2	ENSG00000149809.15	chr11	65111844	65116396	+	1.49668	4.24399e-20
NSUN5P2	ENSG00000106133.18	chr7	72947580	72954790	-	0.873681	1.79602e-19
lnc-POLR2L-1	lnc-POLR2L-1	chr11	831885	832864	-	1.38114	1.91741e-19
lnc-PPP1R27-1	lnc-PPP1R27-1	chr17	81846919	81847848	-	2.12245	2.36279e-19
AC110285.2	ENSG00000262877.5	chr17	81388125	81390319	-	1.94397	4.26952e-19
lnc-LRRC32-5	lnc-LRRC32-5	chr11	76757985	76769778	-	0.848071	5.87506e-19
AC131009.4	ENSG00000279283.1	chr12	131896499	131898239	+	0.696698	7.85891e-19
BBS1	ENSG00000174483.20	chr11	66510605	66533613	+	1.54404	8.1095e-19
XLOC_061408	XLOC_061408	chr17	82098967	82101172	+	1.39505	1.08701e-18
lnc-SERPINH1-3	lnc-SERPINH1-3	chr11	75526061	75544448	+	1.25706	1.10275e-18
AC027601.6	ENSG00000287431.1	chr17	81339182	81345966	-	1.1584	1.64798e-18
lnc-NFAM1-3	lnc-NFAM1-3	chr22	42264329	42269752	-	0.715758	2.29428e-18
EXD3	ENSG00000187609.16	chr9	137306895	137423211	-	1.09375	2.77611e-18
AC009022.1	ENSG00000196696.12	chr16	69976296	70065948	-	0.645032	2.98365e-18
MC1R	ENSG00000258839.3	chr16	89912118	89920977	+	0.703774	3.26582e-18
PKD1P6	ENSG00000250251.6	chr16	15125241	15154564	-	0.712212	5.05212e-18
lnc-KLHL35-6	lnc-KLHL35-6	chr11	75270929	75274938	-	1.26788	5.05573e-18
Z97832.2	ENSG00000272374.1	chr6	35220369	35224630	-	0.801992	5.79296e-18
C19orf25	ENSG00000119559.16	chr19	1461142	1479556	-	0.956832	6.23715e-18
lnc-TMEM138-3	lnc-TMEM138-3	chr11	61376988	61379622	+	1.26045	6.49709e-18
AL031595.3	ENSG00000280434.1	chr22	44139364	44153626	+	0.711904	7.95843e-18
lnc-LRRC56-3	lnc-LRRC56-3	chr11	484365	486670	+	1.53234	1.25458e-17
lnc-STIP1-2	lnc-STIP1-2	chr11	64166237	64169722	+	1.0428	1.35524e-17
XLOC_095699	XLOC_095699	chr22	42324148	42343546	-	0.896419	2.28989e-17
SSSCA1-AS1	ENSG00000260233.3	chr11	65568481	65570423	-	1.38505	2.32541e-17
NPDC1	ENSG00000107281.10	chr9	137039462	137046179	-	0.613071	2.36611e-17
lnc-NR1D1-1	lnc-NR1D1-1	chr17	40119212	40121872	-	0.838763	2.54376e-17
lnc-RPL12-1	lnc-RPL12-1	chr9	127409618	127424311	-	1.07751	2.59304e-17
lnc-MRPL49-1	lnc-MRPL49-1	chr11	65134623	65136100	+	1.82951	2.62444e-17
XLOC_061398	XLOC_061398	chr17	81961714	81965319	+	1.31981	2.68035e-17
TOB1-AS1	ENSG00000229980.5	chr17	50866678	50910774	+	0.64861	3.21916e-17
AC127502.1	ENSG00000215302.8	chr15	30470778	30507623	+	1.54729	3.53761e-17
XLOC_149046	XLOC_149046	chr8	144639437	144661806	-	0.651533	6.40971e-17
lnc-TRMT112-4	lnc-TRMT112-4	chr11	64301851	64305233	-	1.5881	7.03643e-17
LINC02593	ENSG00000223764.2	chr1	916864	921016	-	1.47059	7.31888e-17
KLHL17	ENSG00000187961.14	chr1	960583	965719	+	0.715225	8.26862e-17
lnc-KLHL35-7	lnc-KLHL35-7	chr11	75298256	75299321	-	1.37463	9.62116e-17
lnc-TMEM258-2	lnc-TMEM258-2	chr11	61813502	61814649	-	1.36933	1.47356e-16
AP002495.1	ENSG00000254469.7	chr11	71865508	71928654	-	0.700957	1.66366e-16
XLOC_024025	XLOC_024025	chr11	63967578	63968932	+	1.5196	1.98167e-16
GPSM1	ENSG00000160360.13	chr9	136327475	136359605	+	0.796831	2.43866e-16
XLOC_152839	XLOC_152839	chr9	137601257	137604751	+	1.22516	2.52896e-16
LBHD1	ENSG00000162194.12	chr11	62662816	62672255	-	0.776121	2.62599e-16
GATD1	ENSG00000177225.17	chr11	767219	777488	-	0.586318	3.96079e-16
XLOC_149045	XLOC_149045	chr8	144627408	144639160	-	0.720564	4.21761e-16
LENG8-AS1	ENSG00000226696.6	chr19	54444806	54449045	-	0.944583	6.82209e-16
MAP4K2	ENSG00000168067.12	chr11	64784917	64803241	-	0.602658	9.01213e-16
C11orf80	ENSG00000173715.16	chr11	66744450	66843328	+	0.964861	9.24753e-16
MAPK8IP3	ENSG00000138834.12	chr16	1706182	1770317	+	0.690317	1.2553e-15
XLOC_090526	XLOC_090526	chr21	6092898	6096444	+	0.792869	1.25977e-15
KIFC2	ENSG00000167702.12	chr8	144466042	144474202	+	0.640907	1.26705e-15
LRP5L	ENSG00000100068.13	chr22	25351417	25405377	-	0.769729	1.37745e-15
SEC31B	ENSG00000075826.17	chr10	100486645	100519864	-	1.00097	1.38205e-15
XLOC_024171	XLOC_024171	chr11	66289395	66291782	+	2.22684	1.50496e-15
PPP2R5B	ENSG00000068971.14	chr11	64917552	64934475	+	0.826172	1.5632e-15
lnc-GIPC3-3	lnc-GIPC3-3	chr19	3606919	3609394	+	1.01679	1.60369e-15
AC020916.1	ENSG00000267519.6	chr19	13823879	13842928	-	0.599773	2.12597e-15
XLOC_156901	XLOC_156901	chr9	135927908	135930143	-	1.70483	2.12606e-15
AP006333.1	ENSG00000256341.1	chr11	64118271	64119210	-	1.83437	2.34601e-15
lnc-ZNF778-3	lnc-ZNF778-3	chr16	89249819	89255339	+	0.937629	2.61336e-15
lnc-LAMA5-1	lnc-LAMA5-1	chr20	62307954	62309257	-	1.47154	2.93348e-15
lnc-TMEM106A-3	lnc-TMEM106A-3	chr17	43304382	43305227	+	0.613664	3.50259e-15
lnc-ACER3-1	lnc-ACER3-1	chr11	76787632	76789398	+	0.862994	3.62817e-15
RHPN1	ENSG00000158106.14	chr8	143368875	143384221	+	0.880116	4.20391e-15
XLOC_028558	XLOC_028558	chr11	72681781	72682862	-	1.92116	5.33537e-15
XLOC_088401	XLOC_088401	chr20	62368739	62377671	+	0.839165	5.35531e-15
BX255925.3	ENSG00000284976.1	chr9	137217451	137219361	+	0.618708	5.82158e-15
GUCY2EP	ENSG00000204529.4	chr11	76694040	76719801	-	1.30082	6.13225e-15
XLOC_152506	XLOC_152506	chr9	129569462	129572390	+	1.33885	8.39126e-15
NOXA1	ENSG00000188747.8	chr9	137423349	137434406	+	1.4037	1.15579e-14
lnc-ARRDC1-2	lnc-ARRDC1-2	chr9	137590710	137597433	+	0.927363	1.48386e-14
XLOC_145191	XLOC_145191	chr8	144686142	144694096	+	0.811241	1.88999e-14
BSCL2	ENSG00000168000.14	chr11	62690274	62709845	-	1.31574	1.89661e-14
lnc-MACROD1-1	lnc-MACROD1-1	chr11	64166651	64185692	-	0.849844	2.23636e-14
AL162586.1	ENSG00000225032.5	chr9	127816065	127822520	+	1.17629	2.78305e-14
AP000944.7	ENSG00000287917.1	chr11	65305405	65314244	-	1.97324	4.16902e-14
AC091196.1	ENSG00000285581.1	chr11	1464581	1467632	-	1.39166	5.93698e-14
ZNRD2	ENSG00000173465.8	chr11	65570459	65573942	+	0.900023	6.51611e-14
XLOC_026268	XLOC_026268	chr11	2931607	2937998	-	1.14864	6.91239e-14
OSBPL7	ENSG00000006025.12	chr17	47807371	47821834	-	0.943862	7.42676e-14
lnc-SSH3-4	lnc-SSH3-4	chr11	67296627	67298056	+	1.14431	1.19009e-13
C9orf106	ENSG00000179082.3	chr9	129321015	129324905	+	0.926949	1.3813e-13
AP000437.1	ENSG00000279549.1	chr11	61143379	61145464	-	1.4242	1.4301e-13
lnc-NCOA3-14	lnc-NCOA3-14	chr20	47496938	47505427	+	0.703819	1.50682e-13
NADSYN1	ENSG00000172890.13	chr11	71453108	71524107	+	0.609673	1.55215e-13
XLOC_060204	XLOC_060204	chr17	45172768	45179696	+	0.733754	1.74495e-13
lnc-SHANK2-1	lnc-SHANK2-1	chr11	70366451	70398442	-	0.740456	2.01939e-13
MEGF6	ENSG00000162591.16	chr1	3487950	3611508	-	0.872929	2.51662e-13
AC099811.1	ENSG00000236194.3	chr17	42270516	42272683	-	0.891721	3.02243e-13
ME3	ENSG00000151376.16	chr11	86441107	86672636	-	0.6074	3.56223e-13
XLOC_028655	XLOC_028655	chr11	75351797	75353562	-	1.28175	4.63423e-13
GDPD5	ENSG00000158555.15	chr11	75434639	75525941	-	0.651299	5.50399e-13
lnc-SPDYC-2	lnc-SPDYC-2	chr11	65199449	65202047	+	1.06317	6.89424e-13
AC008105.3	ENSG00000267121.6	chr17	45190930	45222222	-	1.38876	6.94622e-13
lnc-NCOA3-21	lnc-NCOA3-21	chr20	47389705	47394342	+	1.95726	7.29427e-13
lnc-FEN1-6	lnc-FEN1-6	chr11	61817249	61825340	+	1.02257	8.43348e-13
lnc-HYOU1-1	lnc-HYOU1-1	chr11	119059736	119067781	-	1.38208	8.77757e-13
AC102953.2	ENSG00000273230.1	chr7	1464496	1467522	-	0.891665	9.55901e-13
XLOC_095073	XLOC_095073	chr22	25387499	25389327	-	1.03825	1.08892e-12
LINC00235	ENSG00000277142.1	chr16	525154	527407	-	0.776584	1.15263e-12
AL355987.4	ENSG00000273066.5	chr9	136799222	136810042	+	1.13412	1.18291e-12
XLOC_152404	XLOC_152404	chr9	127792916	127799831	+	0.693344	1.1887e-12
lnc-CDK12-1	lnc-CDK12-1	chr17	39543990	39572135	+	0.857655	1.26267e-12
XLOC_028004	XLOC_028004	chr11	60879641	60887356	-	0.754741	1.27456e-12
lnc-CCDC154-2	lnc-CCDC154-2	chr16	1459454	1460251	-	1.08218	1.32307e-12
lnc-CCDC87-1	lnc-CCDC87-1	chr11	66614199	66616395	-	1.09696	1.44999e-12
INPP5E	ENSG00000148384.13	chr9	136428618	136439845	-	0.720804	1.68616e-12
XLOC_021222	XLOC_021222	chr10	97707994	97713113	-	1.00461	1.74641e-12
AJM1	ENSG00000232434.2	chr9	136844414	136848801	+	0.798894	1.98202e-12
HSF4	ENSG00000102878.16	chr16	67164680	67169945	+	0.746772	2.05909e-12
LINC00313	ENSG00000185186.10	chr21	43461959	43479534	-	0.678437	2.0651e-12
lnc-UNC93B1-7	lnc-UNC93B1-7	chr11	68070815	68082098	-	1.94226	2.14001e-12
lnc-PIDD1-2	lnc-PIDD1-2	chr11	805776	809935	-	1.31137	2.18075e-12
lnc-CSNK1G2-5	lnc-CSNK1G2-5	chr19	1905399	1907184	+	1.05201	2.63147e-12
lnc-UNC93B1-5	lnc-UNC93B1-5	chr11	68058749	68061069	-	0.958589	2.80129e-12
AP006621.3	ENSG00000255284.2	chr11	777577	784297	+	1.43674	2.83579e-12
CCDC78	ENSG00000162004.17	chr16	722581	726954	-	0.858445	3.45147e-12
lnc-HAAO-7	lnc-HAAO-7	chr2	42968142	43024172	-	1.89271	4.14297e-12
EFEMP2	ENSG00000172638.13	chr11	65866440	65873592	-	1.53484	4.33429e-12
XLOC_000635	XLOC_000635	chr11_KI270721v1_random	22276	26174	+	1.21413	4.91044e-12
XLOC_147952	XLOC_147952	chr8	101680259	101681423	-	1.77816	5.35099e-12
lnc-PKNOX1-1	lnc-PKNOX1-1	chr21	42953779	42956378	+	1.27566	5.97221e-12
lnc-LTBP3-9	lnc-LTBP3-9	chr11	65496261	65497419	-	2.0691	7.31363e-12
AC008895.1	ENSG00000279948.1	chr19	46946534	46949156	+	1.04543	9.65529e-12
lnc-TBC1D3H-7	lnc-TBC1D3H-7	chr17	36434879	36436919	-	0.905826	9.66762e-12
lnc-TMEM250-3	lnc-TMEM250-3	chr9	136059598	136060415	-	1.66233	9.85463e-12
lnc-CDC42EP2-1	lnc-CDC42EP2-1	chr11	65335152	65335581	+	3.72046	1.23948e-11
AC087741.1	ENSG00000262580.5	chr17	80200672	80205949	-	0.639291	1.32539e-11
XLOC_156972	XLOC_156972	chr9	137118130	137121113	-	1.11724	1.43225e-11
lnc-PC-3	lnc-PC-3	chr11	67053822	67056792	-	2.01742	1.46287e-11
AC090589.3	ENSG00000270060.1	chr11	47168280	47169563	-	1.43367	1.65126e-11
XLOC_045084	XLOC_045084	chr14	103512323	103518158	+	0.98312	1.90913e-11
TIAF1	ENSG00000221995.5	chr17	29073520	29078857	-	0.659616	1.9757e-11
lnc-CYBA-4	lnc-CYBA-4	chr16	88553541	88570176	-	1.20095	2.2221e-11
lnc-SLC11A2-7	lnc-SLC11A2-7	chr12	50760485	50763939	-	0.601743	2.73315e-11
AC141586.1	ENSG00000215154.6	chr16	2603349	2630494	+	1.40749	2.7774e-11
AP003559.1	ENSG00000256443.1	chr11	61539515	61542259	-	1.27978	2.83529e-11
XLOC_095076	XLOC_095076	chr22	25395322	25397473	-	0.846042	2.98083e-11
PNPLA7	ENSG00000130653.16	chr9	137459951	137550402	-	1.05694	3.03956e-11
lnc-RNF166-5	lnc-RNF166-5	chr16	88732463	88732980	-	1.42356	3.10388e-11
XLOC_023911	XLOC_023911	chr11	62013090	62017454	+	0.949656	3.11825e-11
AC092127.1	ENSG00000260417.1	chr16	85592265	85595720	+	0.637784	3.52042e-11
lnc-TRPT1-3	lnc-TRPT1-3	chr11	64150917	64152407	-	1.74972	3.54815e-11
XLOC_028195	XLOC_028195	chr11	64760335	64761011	-	2.75661	4.37097e-11
XLOC_080106	XLOC_080106	chr2	239717134	239722926	+	1.06011	5.1384e-11
XLOC_026739	XLOC_026739	chr11	13170854	13174516	-	1.64044	5.86777e-11
lnc-NUP98-1	lnc-NUP98-1	chr11	3668499	3669887	-	2.13085	6.56626e-11
HDAC10	ENSG00000100429.18	chr22	50245182	50251405	-	0.678315	6.78581e-11
DRD4	ENSG00000069696.7	chr11	637268	640706	+	1.61695	6.78658e-11
lnc-DOC2B-3	lnc-DOC2B-3	chr17	278536	336022	-	1.52897	6.92114e-11
lnc-DOLK-1	lnc-DOLK-1	chr9	129011723	129014458	-	1.13687	7.09039e-11
CNIH2	ENSG00000174871.11	chr11	66278174	66285301	+	1.99195	7.32168e-11
RGL3	ENSG00000205517.12	chr19	11384340	11419342	-	0.608295	7.50793e-11
GALT	ENSG00000213930.11	chr9	34638132	34651035	+	0.657378	8.34298e-11
AP001107.9	ENSG00000255468.7	chr11	66347949	66364804	+	1.66537	9.26771e-11
lnc-MKNK2-1	lnc-MKNK2-1	chr19	2058793	2061333	-	1.11627	9.56964e-11
AL033543.1	ENSG00000279175.1	chr22	44102778	44116232	+	0.585843	9.8021e-11
a) Shown are genes passing the >1.5 fold and FDR<1E-10 enrichment cuttoffs with the bait highlighted in pink.

## Sheet: PNCTR  HyPro-seq
Table S3, part 3. Significantly enriched PNCTR HyPro-seq targetsa. (Related to Figures 3 and 4).
Gene name	Gene ID	Chromosome	Start	End	Strand	Log2(Fold Enrichment)	FDR
PNCTR	PNCTR	chr21	8454730	8472288	+	3.41051	0
XLOC_000902	XLOC_000902	chr22_KI270733v1_random	146472	166186	+	3.16558	0
XLOC_000900	XLOC_000900	chr22_KI270733v1_random	138027	150183	+	3.15666	0
RNA45SN4	NR_146117.1	chr22_KI270733v1_random	122272	135645	+	1.77197	0
FP236383.3	ENSG00000280441.3	chr21	8380642	8454792	+	2.0422	1.57213e-276
FP671120.4	ENSG00000278996.1	chr21	8197619	8227646	+	2.35949	2.23447e-103
XLOC_000901	XLOC_000901	chr22_KI270733v1_random	144960	145356	+	2.54162	3.75611e-87
FP236383.11	ENSG00000286149.1	chr21	8462319	8462798	+	4.71027	8.41266e-55
FP671120.10	ENSG00000286155.1	chr21	8235353	8235832	+	4.71027	8.41266e-55
FP236383.13	ENSG00000286267.1	chr21	8417756	8418235	+	4.71027	8.41266e-55
SCARNA2	ENSG00000278249.1	chr1	109100192	109100612	+	0.637243	4.99861e-34
XLOC_060096	XLOC_060096	chr17	43322169	43323823	+	0.699556	4.02171e-22
RNA45SN2	NR_146144.1	chr21	8205987	8219302	+	0.63827	1.2532e-21
GTF2IRD2	ENSG00000196275.14	chr7	74796143	74851551	-	3.5647	1.38863e-21
lnc-EPOP-2	lnc-EPOP-2	chr17	38684688	38706108	-	2.21378	5.03795e-20
XLOC_000545	XLOC_000545	chr1_KI270713v1_random	19847	22209	-	0.903515	4.0462e-18
lnc-ZC3H12B-1	lnc-ZC3H12B-1	chrX	65588380	65625878	+	2.60637	4.10487e-16
LINC00910	ENSG00000188825.14	chr17	43338740	43389199	-	0.589052	2.45145e-15
AC020915.4	ENSG00000283515.1	chr19	58228913	58315183	+	6.4456	4.72353e-15
FAM122C	ENSG00000156500.15	chrX	134796394	134854835	+	0.982451	5.47416e-15
IRF1	ENSG00000125347.14	chr5	132481608	132490777	-	1.07752	2.58794e-14
RNA28SN3	NR_146154.1	chr21	8396925	8401980	+	1.39312	1.57342e-13
lnc-MCM5-1	lnc-MCM5-1	chr22	35450040	35455356	+	0.819748	2.41608e-13
lnc-SLC7A1-7	lnc-SLC7A1-7	chr13	29780840	29830608	-	2.27341	1.29298e-12
LINC01232	ENSG00000280734.3	chr13	99486961	99499306	-	2.03758	2.64069e-12
AP000347.1	ENSG00000272578.5	chr22	23658093	23717356	-	0.612357	4.52203e-12
ANKRD36C	ENSG00000174501.14	chr2	95836918	95991831	-	0.772565	4.54376e-12
PKD1P6	ENSG00000250251.6	chr16	15125241	15154564	-	0.670198	5.86025e-12
SIRT3	ENSG00000142082.15	chr11	215029	236931	-	0.690595	2.30658e-11
lnc-TARBP1-1	lnc-TARBP1-1	chr1	234365244	234373652	-	2.28609	4.00726e-11
AC063944.1	ENSG00000239828.7	chr3	107272610	107421338	-	1.52034	4.47264e-11
AL135999.1	ENSG00000258727.1	chr14	23561096	23568073	+	0.799768	6.35746e-11
AC126755.1	ENSG00000205746.9	chr16	18334399	18352476	-	0.90369	6.41207e-11
a) Shown are genes passing the >1.5 fold and FDR<1E-10 enrichment cuttoffs with the bait highlighted in pink.
