# Supplementary material for: Hybridization-proximity labeling reveals spatially ordered interactions of nuclear RNA compartments
Source: Mol Cell. 2022 Jan 20;82(2):463–478.e11. doi: 10.1016/j.molcel.2021.10.009 (PMC8791277; doi:10.1016/j.molcel.2021.10.009)
Supplement: Table S4. NEAT1 HyPro-seq targets (pink) and unlabeled controls (gray) selected for experimental validation, related to Figures 4 and 5 [file mmc5.xlsx]

## Sheet: Table S4
Table S4. NEAT1 HyPro-seq targets (pink) and unlabeled controls (gray) selected for experimental validation. (Related to Figures 4 and 5).
Gene	GeneCards hyperlink	NEAT1 HyPro-seq target?	Chromosome	Start	End	Strand	RIC-seq intensity, tpm-1	RIC-seq density, tpm-1 kb-1
NEAT1	NEAT1	yes	chr11	65422773	65445540	+	33.6446	1.47778
lnc-LTBP3-10	lnc-LTBP3-10	yes	chr11	65474614	65477479	-	1.65752	0.578542
SNHG1	SNHG1	yes	chr11	62851983	62855953	-	0.522618	0.131642
SF3B2	SF3B2	no	chr11	66050728	66069308	+	1.28329	0.0690682
EML3	EML3	yes	chr11	62602217	62612765	-	0.40267	0.038175
NAA40	NAA40	yes	chr11	63938958	63957319	+	0.674906	0.0367576
SLC29A2	SLC29A2	yes	chr11	66362520	66372214	-	0.329141	0.033953
INPPL1	INPPL1	yes	chr11	72223700	72239147	+	0.4902	0.0317343
PC	PC	yes	chr11	66848416	66958386	-	2.61072	0.0237403
XLOC_000095	N/A	no	chr14_GL000009v2_random	34330	122732	-	1.65972	0.0187747
NUMA1	NUMA1	no	chr11	72002863	72080693	-	1.44822	0.0186075
SNAPC4	SNAPC4	yes	chr9	136375576	136400168	-	0.347131	0.0141156
CCDC57	CCDC57	yes	chr17	82101459	82212830	-	0.951465	0.0085432
