# Supplementary material for: Hybridization-proximity labeling reveals spatially ordered interactions of nuclear RNA compartments
Source: Mol Cell. 2022 Jan 20;82(2):463–478.e11. doi: 10.1016/j.molcel.2021.10.009 (PMC8791277; doi:10.1016/j.molcel.2021.10.009)
Supplement: Table S5. Comparison of NEAT1 HyPro-seq targets from chromosomes over-represented in ARPE-19 and HeLa, related to Figure 7 [file mmc6.xlsx]

## Sheet: Table S5
Table S5. Comparison of NEAT1 HyPro-seq targets from chromosomes over-represented in ARPE-19 and HeLa. (Related to Figure 7).
Gene name	Gene ID	Chr	Start	End	Str	Log2(Fold Enrichment), ARPE-19	FDR, ARPE-19	Log2(Fold Enrichment), HeLa	FDR, HeLa	Passing significance cutoffs in
XLOC_026224	XLOC_026224	chr11	1502433	1537893	-	1.46451	2.79803e-302	1.18447	3.79376e-69	Both
MIRLET7BHG	ENSG00000197182.14	chr22	46053868	46113928	+	1.15593	8.66188e-209	0.739635	1.04941e-38	Both
MAPK8IP3	ENSG00000138834.12	chr16	1706182	1770317	+	0.845374	7.46261e-188	0.690317	1.2553e-15	Both
lnc-KCNK7-6	lnc-KCNK7-6	chr11	65542406	65545770	-	1.70958	4.87246e-157	1.66746	2.06131e-93	Both
NEAT1	NEAT1	chr11	65422773	65445540	+	1.7219	5.00536e-128	2.55251	2.85032e-46	Both
EME2	ENSG00000197774.13	chr16	1772809	1781708	+	1.11721	8.99613e-82	0.858772	1.15833e-23	Both
GUSBP11	ENSG00000228315.12	chr22	23638486	23717356	-	1.11362	4.82429e-81	0.692719	1.12221e-23	Both
XLOC_152482	XLOC_152482	chr9	129150542	129169683	+	1.05241	1.72758e-78	0.692747	2.53916e-23	Both
XLOC_095699	XLOC_095699	chr22	42324148	42343546	-	1.20349	2.94568e-76	0.896419	2.28989e-17	Both
WDR90	ENSG00000161996.19	chr16	649310	667833	+	0.737796	1.77912e-74	0.758598	4.49668e-64	Both
CCDC57	ENSG00000176155.19	chr17	82101459	82212830	-	0.803998	4.34813e-74	0.836004	3.56001e-50	Both
PGGHG	ENSG00000142102.16	chr11	289125	296107	+	1.11023	6.97058e-49	1.01563	6.49938e-79	Both
lnc-ANAPC11-7	lnc-ANAPC11-7	chr17	81861111	81867492	+	1.02732	7.28275e-45	1.39501	1.19838e-123	Both
PIDD1	ENSG00000177595.18	chr11	799178	809753	-	0.763052	7.51372e-45	1.08526	2.0599e-48	Both
lnc-MRPL11-1	lnc-MRPL11-1	chr11	66474249	66480241	-	1.83058	5.40976e-39	2.16031	1.36142e-28	Both
AL031595.3	ENSG00000280434.1	chr22	44139364	44153626	+	1.06473	8.06627e-37	0.711904	7.95843e-18	Both
RELT	ENSG00000054967.13	chr11	73376398	73397474	+	0.601519	2.15328e-35	0.887239	2.09418e-22	Both
XLOC_027567	XLOC_027567	chr11	47451257	47460127	-	0.993898	1.74062e-31	1.10745	9.08974e-31	Both
XLOC_028557	XLOC_028557	chr11	72680020	72681697	-	1.62607	5.91443e-31	2.47513	3.08453e-22	Both
lnc-SSH3-5	lnc-SSH3-5	chr11	67353582	67359395	+	1.72737	2.02813e-30	1.76357	1.5894e-40	Both
HDAC10	ENSG00000100429.18	chr22	50245182	50251405	-	0.681873	1.16125e-28	0.678315	6.78581e-11	Both
TPCN2	ENSG00000162341.18	chr11	69048931	69136316	+	0.827769	1.4481e-28	1.31843	9.40203e-54	Both
lnc-NUMA1-3	lnc-NUMA1-3	chr11	72065198	72080693	-	1.08202	2.56646e-28	1.2201	6.22068e-37	Both
ATG16L2	ENSG00000168010.11	chr11	72814405	72843674	+	0.924379	1.20842e-27	1.40684	9.9484e-53	Both
lnc-UAP1L1-4	lnc-UAP1L1-4	chr9	137101872	137104117	+	0.845242	1.56929e-27	0.8258	1.16572e-22	Both
SNAPC4	ENSG00000165684.4	chr9	136375576	136400168	-	0.614866	1.70362e-25	0.677659	2.08439e-32	Both
AC027601.6	ENSG00000287431.1	chr17	81339182	81345966	-	1.17104	3.42201e-24	1.1584	1.64798e-18	Both
lnc-ACER3-1	lnc-ACER3-1	chr11	76787632	76789398	+	1.43783	4.14246e-24	0.862994	3.62817e-15	Both
MYO7A	ENSG00000137474.22	chr11	77128245	77215241	+	0.708753	8.47005e-24	0.855492	1.67851e-25	Both
lnc-TBC1D3H-7	lnc-TBC1D3H-7	chr17	36434879	36436919	-	1.04338	2.95052e-22	0.905826	9.66762e-12	Both
DNHD1	ENSG00000179532.12	chr11	6497259	6593758	+	0.862524	6.13567e-22	0.658159	1.91482e-44	Both
NOXA1	ENSG00000188747.8	chr9	137423349	137434406	+	1.07627	8.64373e-21	1.4037	1.15579e-14	Both
MAMDC4	ENSG00000177943.14	chr9	136850942	136860799	+	0.900753	1.17539e-20	1.23625	5.79953e-38	Both
XLOC_060204	XLOC_060204	chr17	45172768	45179696	+	1.05348	2.86157e-19	0.733754	1.74495e-13	Both
XLOC_024022	XLOC_024022	chr11	63961394	63963473	+	1.44854	3.68923e-19	1.72247	2.87709e-30	Both
AL033543.1	ENSG00000279175.1	chr22	44102778	44116232	+	0.937739	2.73058e-18	0.585843	9.8021e-11	Both
lnc-NR1D1-1	lnc-NR1D1-1	chr17	40119212	40121872	-	1.02542	5.23858e-18	0.838763	2.54376e-17	Both
HSF4	ENSG00000102878.16	chr16	67164680	67169945	+	1.30185	7.37324e-18	0.746772	2.05909e-12	Both
lnc-EIF1AD-5	lnc-EIF1AD-5	chr11	65958529	65961638	-	1.72875	9.15314e-17	1.91061	3.50997e-20	Both
IL18BP	ENSG00000137496.18	chr11	71998612	72005715	+	1.26465	1.19932e-16	1.71221	2.32647e-120	Both
lnc-DOLK-1	lnc-DOLK-1	chr9	129011723	129014458	-	0.954436	6.95051e-16	1.13687	7.09039e-11	Both
AC141586.1	ENSG00000215154.6	chr16	2603349	2630494	+	1.79359	5.36128e-15	1.40749	2.7774e-11	Both
lnc-ARRDC1-2	lnc-ARRDC1-2	chr9	137590710	137597433	+	0.869693	3.64228e-13	0.927363	1.48386e-14	Both
LINC00235	ENSG00000277142.1	chr16	525154	527407	-	0.843482	5.33522e-13	0.776584	1.15263e-12	Both
XLOC_156972	XLOC_156972	chr9	137118130	137121113	-	1.0294	1.00708e-12	1.11724	1.43225e-11	Both
AP006621.3	ENSG00000255284.2	chr11	777577	784297	+	1.07055	1.15167e-12	1.43674	2.83579e-12	Both
AC091196.1	ENSG00000285581.1	chr11	1464581	1467632	-	1.53939	4.16591e-12	1.39166	5.93698e-14	Both
lnc-NFAM1-3	lnc-NFAM1-3	chr22	42264329	42269752	-	0.798393	4.67061e-12	0.715758	2.29428e-18	Both
AP000437.1	ENSG00000279549.1	chr11	61143379	61145464	-	1.05606	1.50476e-11	1.4242	1.4301e-13	Both
MC1R	ENSG00000258839.3	chr16	89912118	89920977	+	0.673586	2.26423e-11	0.703774	3.26582e-18	Both
XLOC_028558	XLOC_028558	chr11	72681781	72682862	-	1.5106	2.30448e-11	1.92116	5.33537e-15	Both
lnc-TRPT1-3	lnc-TRPT1-3	chr11	64150917	64152407	-	1.50703	5.49062e-11	1.74972	3.54815e-11	Both
lnc-SSH3-4	lnc-SSH3-4	chr11	67296627	67298056	+	0.994669	6.21529e-11	1.14431	1.19009e-13	Both
lnc-LTBP3-2	lnc-LTBP3-2	chr11	65412916	65511027	-	1.04884	6.85579e-11	1.99559	2.78663e-62	Both
XLOC_095259	XLOC_095259	chr22	30254622	30257191	-	1.01907	4.66021e-207	0.805078	0.000698017	ARPE-19
PLEKHM1P1	ENSG00000214176.9	chr17	64779258	64837154	-	1.11952	1.69192e-200	0.341416	0.00222045	ARPE-19
lnc-APOL2-5	lnc-APOL2-5	chr22	36334878	36336289	-	1.13621	5.27603e-171	0.305578	0.0815105	ARPE-19
KCNQ1OT1	ENSG00000269821.1	chr11	2608327	2699994	-	1.23252	1.57909e-156	0.236306	0.27546	ARPE-19
AC009078.3	ENSG00000280152.1	chr16	75245993	75250077	-	0.858549	7.21726e-116	0.387751	0.0240608	ARPE-19
MALAT1	MALAT1	chr11	65497687	65506516	+	0.648069	4.55451e-90	0.265573	3.35283e-31	ARPE-19
XLOC_095258	XLOC_095258	chr22	30252217	30253952	-	0.894862	3.89908e-77	1.25167	0.0124302	ARPE-19
NEURL4	ENSG00000215041.10	chr17	7315627	7329393	-	0.684555	6.29052e-70	0.289387	3.78032e-09	ARPE-19
lnc-RPL13-5	lnc-RPL13-5	chr16	89516796	89522217	+	0.909243	7.41487e-64	0.460916	4.45537e-17	ARPE-19
PKD1P1	ENSG00000244257.5	chr16	16310340	16334190	+	0.699633	7.93498e-59	0.460561	6.7027e-13	ARPE-19
lnc-ABR-5	lnc-ABR-5	chr17	1051074	1268302	-	0.937659	8.50795e-59	0.32939	0.00821447	ARPE-19
TRIM66	ENSG00000166436.16	chr11	8612036	8682694	-	0.899383	2.7911e-55	0.561049	1.88851e-32	ARPE-19
lnc-AKAP1-7	lnc-AKAP1-7	chr17	57549332	57563102	+	1.10182	1.17395e-54	0.360096	2.86934e-07	ARPE-19
PKD1	ENSG00000008710.19	chr16	2088709	2135898	-	0.910943	1.28849e-53	0.398683	4.98183e-27	ARPE-19
AC055811.4	ENSG00000278864.1	chr17	17181503	17183257	+	0.887229	6.28718e-47	0.328036	0.0670668	ARPE-19
lnc-CYGB-4	lnc-CYGB-4	chr17	76496779	76498849	-	1.18973	1.12629e-42	0.477169	0.0155826	ARPE-19
lnc-CYGB-1	lnc-CYGB-1	chr17	76489341	76492493	-	1.29341	6.65115e-42	0.46275	0.0016615	ARPE-19
CLUHP3	ENSG00000131797.12	chr16	31700589	31711986	+	0.828199	4.90269e-34	0.553945	6.94384e-11	ARPE-19
CPSF7	ENSG00000149532.15	chr11	61402640	61430031	-	0.784839	2.34991e-33	0.371828	0.000532125	ARPE-19
AC138932.1	ENSG00000183458.14	chr16	14911550	14935708	+	1.22039	1.38314e-32	0.529794	3.42375e-22	ARPE-19
AC126755.1	ENSG00000205746.9	chr16	18334399	18352476	-	0.98735	2.80806e-32	-0.0619851	0.831143	ARPE-19
FSCN2	ENSG00000186765.11	chr17	81528395	81537130	+	1.1228	9.74994e-32	0.86637	2.63718e-06	ARPE-19
ACCS	ENSG00000110455.14	chr11	44065924	44084237	+	0.779495	1.21627e-31	0.572019	1.32876e-06	ARPE-19
lnc-TAX1BP3-1	lnc-TAX1BP3-1	chr17	3657509	3658948	-	1.11951	3.00939e-30	0.682385	0.00743814	ARPE-19
AP000941.1	ENSG00000255176.1	chr11	118636619	118638097	+	1.08427	3.14207e-30	1.92544	0.000176468	ARPE-19
lnc-AMZ2-7	lnc-AMZ2-7	chr17	68199505	68200696	+	1.78068	4.87486e-30	1.57628	0.00133732	ARPE-19
lnc-ALG12-5	lnc-ALG12-5	chr22	49777889	49780310	-	0.975044	9.0013e-30	0.293088	0.10799	ARPE-19
XLOC_095078	XLOC_095078	chr22	25400305	25404189	-	0.929256	1.05714e-29	0.597917	4.35611e-09	ARPE-19
lnc-PITPNB-3	lnc-PITPNB-3	chr22	27767017	27772130	-	0.814844	1.54678e-29	0.2322	0.0913245	ARPE-19
AP006621.5	ENSG00000279672.1	chr11	779616	780755	+	1.45678	1.40541e-27	1.19059	1.06432e-08	ARPE-19
lnc-LRRC56-1	lnc-LRRC56-1	chr11	506996	524417	+	1.66107	1.64115e-27	1.011	9.87247e-10	ARPE-19
lnc-FRMD8-1	lnc-FRMD8-1	chr11	65451059	65453648	+	2.69897	4.48608e-27	2.65422	1.47548e-08	ARPE-19
lnc-SLC25A51-5	lnc-SLC25A51-5	chr9	37930143	37974248	-	1.16686	1.1583e-26	0.365205	0.470905	ARPE-19
ARHGAP27P1-BPTFP1-KPNA2P3	ENSG00000215769.8	chr17	64749662	64781707	-	0.891076	1.15961e-26	1.0428	0.00108601	ARPE-19
XLOC_053801	XLOC_053801	chr16	16354738	16355901	+	0.962517	1.17512e-25	0.361229	0.00475057	ARPE-19
AC111170.3	ENSG00000279801.1	chr17	77444703	77447167	+	1.30179	2.38777e-24	0.592675	0.000235041	ARPE-19
lnc-MSLN-2	lnc-MSLN-2	chr16	741144	758577	+	1.10879	3.52973e-24	0.582241	4.41767e-08	ARPE-19
TUBGCP6	ENSG00000128159.12	chr22	50217688	50245023	-	0.618856	4.51712e-24	0.487865	4.57649e-16	ARPE-19
AC092135.1	ENSG00000279294.1	chr16	81618504	81620563	+	1.35761	7.07127e-24	0.328407	0.0801486	ARPE-19
KCTD21-AS1	KCTD21-AS1	chr11	78139770	78225909	+	1.05036	1.10261e-23	0.321524	0.0244435	ARPE-19
XLOC_061574	XLOC_061574	chr17	1460127	1461871	-	1.08679	2.32848e-23	0.367756	0.207995	ARPE-19
XLOC_055976	XLOC_055976	chr16	2650505	2655555	-	0.903637	7.66452e-23	0.658818	6.19108e-07	ARPE-19
XLOC_060096	XLOC_060096	chr17	43322169	43323823	+	1.00276	1.89574e-22	0.553112	6.36143e-18	ARPE-19
lnc-PITPNB-6	lnc-PITPNB-6	chr22	28020320	28023353	-	1.6654	3.47059e-22	0.524837	0.0377746	ARPE-19
lnc-ADAMTS15-2	lnc-ADAMTS15-2	chr11	130522540	130558485	+	1.33845	1.57175e-20	0.366822	0.000360715	ARPE-19
XLOC_152853	XLOC_152853	chr9	138266479	138274657	+	0.897113	2.24341e-20	0.301559	0.000670113	ARPE-19
lnc-TOM1L2-2	lnc-TOM1L2-2	chr17	17826299	17827175	-	1.29164	2.9191e-20	0.223732	0.193459	ARPE-19
lnc-PDGFB-5	lnc-PDGFB-5	chr22	39136698	39141184	-	1.00748	4.31173e-20	0.493968	0.0710804	ARPE-19
lnc-LAT-2	lnc-LAT-2	chr16	29037350	29038469	+	0.771602	4.3934e-20	0.230038	0.0226932	ARPE-19
lnc-PRSS23-1	lnc-PRSS23-1	chr11	86955622	87007818	+	0.636068	7.22043e-20	0.321875	5.10864e-05	ARPE-19
SLC9A5	ENSG00000135740.17	chr16	67237682	67272191	+	0.857834	9.51141e-20	0.372495	0.178033	ARPE-19
XLOC_053985	XLOC_053985	chr16	22541346	22543941	+	0.644669	1.29679e-19	0.240502	0.00845776	ARPE-19
AC023830.3	ENSG00000278434.1	chr16	4532215	4533670	-	1.17613	1.73889e-19	0.285772	0.437278	ARPE-19
AC092117.2	ENSG00000279901.1	chr16	2683105	2684764	+	0.954857	2.12635e-19	0.579154	0.00151893	ARPE-19
lnc-SLC25A45-2	lnc-SLC25A45-2	chr11	65300960	65308657	-	2.67442	4.65808e-19	1.35164	0.000391351	ARPE-19
XLOC_095070	XLOC_095070	chr22	25382144	25384209	-	1.2636	4.71953e-19	0.74409	9.74772e-07	ARPE-19
NALT1	NALT1	chr9	136546211	136549893	+	1.53035	6.62535e-19	0.46173	0.00041527	ARPE-19
lnc-MED9-4	lnc-MED9-4	chr17	17681728	17685050	+	1.23728	1.34897e-18	0.626025	0.000211694	ARPE-19
AL022311.1	ENSG00000279738.1	chr22	37876147	37895563	+	0.602972	2.81464e-18	0.398859	2.68969e-09	ARPE-19
XLOC_152995	XLOC_152995	chr9	4394362	4415728	-	0.703882	3.78721e-18	0.0969064	0.214564	ARPE-19
HIC2	ENSG00000169635.10	chr22	21417370	21451463	+	0.731765	8.44434e-18	-0.176086	0.364932	ARPE-19
lnc-FSCN2-1	lnc-FSCN2-1	chr17	81514046	81528310	+	1.08372	1.2959e-17	1.35318	9.52619e-10	ARPE-19
AP000577.2	ENSG00000280269.1	chr11	74204868	74205746	+	1.27578	2.28493e-17	0.757474	0.00679402	ARPE-19
lnc-FJX1-2	lnc-FJX1-2	chr11	35770908	35774583	+	0.787604	4.79173e-17	0.61021	8.07734e-09	ARPE-19
AC005736.1	ENSG00000262185.3	chr16	3930805	3950586	-	2.09892	5.01449e-17	0.151227	0.76981	ARPE-19
lnc-GSTT2B-4	lnc-GSTT2B-4	chr22	23908951	23912834	-	0.940093	1.44356e-16	-0.226101	0.463872	ARPE-19
lnc-NEURL4-3	lnc-NEURL4-3	chr17	7345399	7348842	-	0.756769	2.08084e-16	0.269048	0.567551	ARPE-19
LINC00910	LINC00910	chr17	43338740	43389199	-	1.08691	2.24926e-16	0.507742	1.94414e-09	ARPE-19
ARL17A	ENSG00000185829.17	chr17	46516701	46579682	-	0.671063	2.68642e-16	0.348189	3.65736e-08	ARPE-19
XLOC_022802	XLOC_022802	chr11	21670441	21670779	+	0.686425	6.8212e-16	-0.105745	0.494748	ARPE-19
XLOC_053277	XLOC_053277	chr16	808006	814230	+	0.792703	1.06936e-15	0.619951	4.15562e-07	ARPE-19
lnc-GNG13-5	lnc-GNG13-5	chr16	915761	920914	-	1.30084	2.65602e-15	1.42515	1.48658e-05	ARPE-19
lnc-TXN2-2	lnc-TXN2-2	chr22	36355360	36355853	-	1.02428	3.68392e-15	0.286241	0.487497	ARPE-19
lnc-KCTD2-1	lnc-KCTD2-1	chr17	75069723	75074825	+	1.66045	4.57927e-15	0.613448	0.0206799	ARPE-19
lnc-TIMP3-2	lnc-TIMP3-2	chr22	32652416	32820577	+	0.897469	4.63608e-15	0.746377	0.00570573	ARPE-19
SAXO1	ENSG00000155875.15	chr9	18858905	19049358	-	2.20006	5.09345e-15	-0.191416	0.700172	ARPE-19
TBC1D3L	ENSG00000274512.5	chr17	37977971	37989048	-	0.754613	5.19836e-15	-0.158329	0.411068	ARPE-19
lnc-ARL6IP1-6	lnc-ARL6IP1-6	chr16	18924915	18926039	-	0.939527	6.34251e-15	0.500235	6.06411e-07	ARPE-19
SMG1P3	ENSG00000180747.15	chr16	21446682	21520444	-	0.60438	8.58305e-15	0.267016	5.61181e-06	ARPE-19
lnc-DHRS7B-1	lnc-DHRS7B-1	chr17	21214343	21229922	+	0.888319	1.01747e-14	0.111828	0.530202	ARPE-19
lnc-TCIRG1-2	lnc-TCIRG1-2	chr11	68121650	68128276	+	1.13921	1.10494e-14	0.865947	1.60389e-05	ARPE-19
AL353795.3	ENSG00000279608.1	chr9	35038624	35044326	-	0.815758	1.15304e-14	0.218824	0.441916	ARPE-19
MPP3	ENSG00000161647.18	chr17	43800798	43833170	-	0.793886	1.45951e-14	0.511521	1.81224e-05	ARPE-19
XLOCstrRNA_076253	XLOCstrRNA_076253	chr16	85589426	85591229	+	0.856652	1.47993e-14	0.566313	2.04747e-15	ARPE-19
AP000892.4	ENSG00000280143.1	chr11	117204966	117210292	+	0.804322	1.51035e-14	0.832235	0.0717995	ARPE-19
lnc-MT1G-2	lnc-MT1G-2	chr16	56693908	56730029	-	1.72514	2.45168e-14	0.45711	0.0314979	ARPE-19
LINC00511	ENSG00000227036.8	chr17	72290090	72640472	-	0.664316	2.83351e-14	0.442814	0.337784	ARPE-19
PKD1P5	ENSG00000254681.6	chr16	18374520	18401940	-	0.670648	2.97e-14	0.916841	0.00645127	ARPE-19
AC109460.3	ENSG00000261067.7	chr16	28974803	28990775	+	1.64881	3.03634e-14	0.852684	2.49502e-06	ARPE-19
XLOC_054169	XLOC_054169	chr16	29036281	29037019	+	0.804865	3.15394e-14	0.484033	6.4224e-09	ARPE-19
TBC1D3D	ENSG00000274419.6	chr17	38003975	38014902	+	0.957816	5.00102e-14	0.933635	0.0122254	ARPE-19
AC074143.1	ENSG00000265690.7	chr16	67163384	67165815	+	1.33263	7.09922e-14	0.81795	1.68435e-10	ARPE-19
lnc-FAM192A-4	lnc-FAM192A-4	chr16	56973762	56989399	-	0.73051	8.27673e-14	0.390463	0.000844464	ARPE-19
NARF-IT1	ENSG00000266236.1	chr17	82482097	82483388	+	1.75863	9.01442e-14	0.309537	0.489333	ARPE-19
lnc-TAGLN-1	lnc-TAGLN-1	chr11	117199323	117204787	+	0.787579	1.01132e-13	0.607487	0.123833	ARPE-19
NPR2	ENSG00000159899.14	chr9	35792153	35809732	+	0.713258	1.13516e-13	0.271259	0.350191	ARPE-19
AC040160.2	ENSG00000280163.1	chr16	67205174	67206849	-	1.12651	1.14034e-13	0.793236	0.002096	ARPE-19
AC111170.2	ENSG00000267263.1	chr17	77469067	77471045	+	0.969992	1.61516e-13	0.30623	0.257677	ARPE-19
XLOC_055972	XLOC_055972	chr16	2646856	2648150	-	1.66518	1.70348e-13	0.582306	0.0871371	ARPE-19
LCAT	ENSG00000213398.8	chr16	67939749	67944131	-	0.745467	2.00666e-13	0.668205	0.00419668	ARPE-19
lnc-CNGB1-1	lnc-CNGB1-1	chr16	57773807	57777101	-	0.641192	2.11763e-13	0.268903	0.0343565	ARPE-19
lnc-NPIPB4-5	lnc-NPIPB4-5	chr16	21837563	21882227	-	0.592169	2.31778e-13	0.305897	0.000573183	ARPE-19
XLOC_150055	XLOC_150055	chr9	35528820	35530488	+	1.09357	2.79365e-13	0.785844	0.00223206	ARPE-19
XLOC_154746	XLOC_154746	chr9	66261754	66270334	-	0.612633	3.0347e-13	-0.146687	0.53908	ARPE-19
lnc-FBLN1-3	lnc-FBLN1-3	chr22	45724102	45752075	+	0.712434	3.07022e-13	0.4761	1.77343e-05	ARPE-19
XLOC_060273	XLOC_060273	chr17	46487947	46497604	+	0.896976	3.13867e-13	0.478065	1.84304e-07	ARPE-19
XLOC_094033	XLOC_094033	chr22	37781237	37784605	+	1.35801	3.21654e-13	0.751156	0.00865639	ARPE-19
PRRT2	ENSG00000167371.21	chr16	29811381	29815892	+	1.16833	3.51783e-13	1.52961	0.000104746	ARPE-19
XLOC_026223	XLOC_026223	chr11	1501437	1502189	-	1.76407	3.63112e-13	1.44404	3.89022e-05	ARPE-19
ZNF169	ENSG00000175787.17	chr9	94259297	94301829	+	0.765698	5.4398e-13	-0.17635	0.183332	ARPE-19
ABCA1	ENSG00000165029.16	chr9	104781005	104928155	-	0.892757	6.63634e-13	0.210296	0.246147	ARPE-19
AC092139.3	ENSG00000279476.1	chr16	81517823	81520617	+	0.602653	6.74807e-13	-0.0442213	0.73707	ARPE-19
FAM227A	ENSG00000184949.16	chr22	38578119	38656629	-	1.07745	7.91637e-13	0.414665	0.00023111	ARPE-19
KDM6B	ENSG00000132510.10	chr17	7839903	7854796	+	0.686088	8.79432e-13	0.000848157	0.99318	ARPE-19
lnc-PRSS53-1	lnc-PRSS53-1	chr16	31086014	31088728	-	1.13834	8.85546e-13	0.373322	0.163286	ARPE-19
lnc-NPIPB6-1	lnc-NPIPB6-1	chr16	28282251	28293141	-	1.09189	1.21341e-12	0.424181	0.0150322	ARPE-19
ALG1L9P	ENSG00000248671.8	chr11	71673884	71818238	-	0.966211	1.23965e-12	-0.079925	0.683299	ARPE-19
AC004706.3	ENSG00000282936.2	chr17	6628618	6640456	-	0.951563	1.65969e-12	0.0697987	0.679392	ARPE-19
lnc-NT5M-2	lnc-NT5M-2	chr17	17141494	17142312	+	1.30231	2.4237e-12	0.864804	0.0141236	ARPE-19
lnc-BOLA2-3	lnc-BOLA2-3	chr16	29491572	29495899	-	0.822822	2.42594e-12	0.35214	0.0681489	ARPE-19
lnc-TMEM101-1	lnc-TMEM101-1	chr17	44023688	44033993	-	0.752722	3.11783e-12	0.790555	6.71164e-08	ARPE-19
lnc-GSG1L-7	lnc-GSG1L-7	chr16	28192385	28199565	-	0.766259	3.35008e-12	0.544834	8.29083e-05	ARPE-19
ENDOV	ENSG00000173818.17	chr17	80415164	80438086	+	0.796989	4.17063e-12	0.301746	0.285995	ARPE-19
AL008721.2	ENSG00000272977.1	chr22	25476217	25479971	+	0.622994	4.75287e-12	0.402285	0.108792	ARPE-19
lnc-DLX3-3	lnc-DLX3-3	chr17	50048688	50056034	-	1.33203	4.75739e-12	0.226787	0.528809	ARPE-19
lnc-TBC1D22A-4	lnc-TBC1D22A-4	chr22	47631702	47907917	+	0.613548	6.38314e-12	0.146823	0.138933	ARPE-19
CEP295NL	ENSG00000178404.10	chr17	78870909	78903217	-	0.910371	7.71184e-12	0.748059	9.33118e-06	ARPE-19
AP006621.1	ENSG00000255108.1	chr11	823633	832883	-	1.61071	1.00887e-11	0.810357	0.0361561	ARPE-19
AOC2	ENSG00000131480.9	chr17	42844579	42850707	+	1.36519	1.14143e-11	0.570497	0.000569032	ARPE-19
ABCC3	ENSG00000108846.16	chr17	50634776	50692253	+	1.20992	1.16545e-11	0.144418	0.282157	ARPE-19
lnc-LGALS2-5	lnc-LGALS2-5	chr22	37673307	37677284	-	1.29005	1.25756e-11	0.198358	0.613855	ARPE-19
AC087163.3	ENSG00000280198.1	chr17	18026071	18026771	-	1.80524	1.26853e-11	0.832937	0.0627891	ARPE-19
lnc-POTEH-7	lnc-POTEH-7	chr22	15818492	15819134	+	0.628739	1.32736e-11	0.229415	0.00904515	ARPE-19
lnc-FBXL16-3	lnc-FBXL16-3	chr16	712042	714984	-	1.19583	1.62896e-11	0.918466	1.76663e-06	ARPE-19
TBC1D29P	ENSG00000266733.7	chr17	30553501	30563493	+	1.36914	1.75723e-11	1.33117	8.98322e-07	ARPE-19
GSDMB	ENSG00000073605.18	chr17	39904594	39919854	-	0.649968	1.77781e-11	0.443955	0.0538407	ARPE-19
NECTIN1	ENSG00000110400.11	chr11	119623407	119729200	-	1.01376	1.82173e-11	0.21661	0.323217	ARPE-19
lnc-TIGD3-4	lnc-TIGD3-4	chr11	65395234	65395664	+	2.36536	1.95705e-11	2.11168	1.01075e-07	ARPE-19
XLOC_094390	XLOC_094390	chr22	46738749	46744143	+	1.13472	2.03723e-11	0.41249	0.0420405	ARPE-19
SLC25A25-AS1	SLC25A25-AS1	chr9	128108580	128118693	-	0.611159	2.10602e-11	0.630248	1.05548e-10	ARPE-19
XLOCstrRNA_038394	XLOCstrRNA_038394	chr11	519168	521606	+	1.03502	2.86317e-11	0.262577	0.563048	ARPE-19
AC132938.5	ENSG00000279744.1	chr17	82462600	82464255	+	0.742079	2.92708e-11	1.1933	1.31498e-09	ARPE-19
lnc-GRAMD4-2	lnc-GRAMD4-2	chr22	46537720	46553865	+	0.926322	2.95401e-11	0.826161	3.96594e-08	ARPE-19
XLOC_063091	XLOC_063091	chr17	41751496	41752561	-	1.67022	3.36448e-11	0.995497	0.00064244	ARPE-19
SMG1P4	ENSG00000185710.9	chr16	21879337	21919156	-	0.759793	3.42056e-11	0.527646	9.72718e-13	ARPE-19
XLOC_056002	XLOC_056002	chr16	2960219	2963302	-	1.72445	3.51769e-11	1.05607	3.22036e-05	ARPE-19
AL022238.4	ENSG00000284431.1	chr22	40346528	40410054	+	0.62868	3.5743e-11	0.172224	0.184878	ARPE-19
XLOC_056729	XLOC_056729	chr16	28422570	28426380	-	0.92587	4.04722e-11	0.469913	0.00101192	ARPE-19
LINC00311	LINC00311	chr16	85282957	85285963	+	0.834525	4.31845e-11	0.568166	2.26919e-13	ARPE-19
AC132872.3	ENSG00000275888.1	chr17	82244769	82245591	+	0.883157	4.99768e-11	1.36087	0.00220851	ARPE-19
FAM99B	FAM99B	chr11	1683268	1685629	-	1.34543	5.06482e-11	0.866053	0.228439	ARPE-19
lnc-C1QTNF8-4	lnc-C1QTNF8-4	chr16	964986	972082	-	0.672106	5.25867e-11	0.454527	0.0626888	ARPE-19
AC244154.1	ENSG00000274487.2	chr17	38195702	38257192	-	1.16241	5.46337e-11	0.284809	0.279785	ARPE-19
AC092135.3	ENSG00000279841.1	chr16	81630192	81632038	+	0.85392	5.53673e-11	0.173923	0.336322	ARPE-19
lnc-TP53I13-6	lnc-TP53I13-6	chr17	29430136	29432394	+	1.22708	5.64035e-11	0.694744	0.000189223	ARPE-19
AC004461.2	ENSG00000281530.1	chr22	19061040	19061843	-	0.95374	5.69137e-11	0.849864	0.0127574	ARPE-19
lnc-SLC16A11-7	lnc-SLC16A11-7	chr17	7009329	7012337	-	1.11185	6.11001e-11	0.23783	0.185512	ARPE-19
AC021573.1	ENSG00000286450.1	chr11	46920879	46929320	+	0.857928	6.11001e-11	0.380437	0.00205907	ARPE-19
lnc-ABL1-2	lnc-ABL1-2	chr9	130889033	130890686	+	1.28174	6.57443e-11	1.48521	4.73463e-05	ARPE-19
C11orf95	ENSG00000188070.9	chr11	63759891	63768775	-	1.11189	8.05996e-11	0.952977	6.4499e-10	ARPE-19
lnc-RNF215-1	lnc-RNF215-1	chr22	30374940	30377873	-	1.07321	8.18351e-11	-0.232648	0.499989	ARPE-19
XLOC_056785	XLOC_056785	chr16	29420370	29422265	-	1.16907	8.70408e-11	0.591611	1.07072e-05	ARPE-19
XLOC_029568	XLOC_029568	chr11	107294126	107298053	-	0.79833	8.85636e-11	0.369704	0.0589266	ARPE-19
lnc-EIF1AD-1	lnc-EIF1AD-1	chr11	66001428	66004623	-	0.952009	9.09075e-11	0.569217	0.0278959	ARPE-19
lnc-LTBP3-10	lnc-LTBP3-10	chr11	65474614	65477479	-	0.778799	6.54604e-09	2.13169	1.72713e-199	HeLa
SLC29A2	ENSG00000174669.12	chr11	66362520	66372214	-	0.535953	4.8483e-05	1.21478	7.51289e-172	HeLa
SNHG1	ENSG00000255717.7	chr11	62851983	62855953	-	0.287008	0.000661315	0.960016	7.66042e-155	HeLa
MUS81	ENSG00000172732.12	chr11	65857125	65867653	+	0.565759	3.78452e-14	1.41143	1.91215e-152	HeLa
TCIRG1	ENSG00000110719.10	chr11	68039024	68050895	+	0.520624	1.50183e-23	1.00002	6.61852e-133	HeLa
INPPL1	ENSG00000165458.14	chr11	72223700	72239147	+	0.475892	2.49157e-56	0.595004	1.0172e-130	HeLa
POLA2	ENSG00000014138.9	chr11	65261919	65305589	+	0.0506	0.564793	1.09903	9.59767e-115	HeLa
PCNX3	ENSG00000197136.4	chr11	65615772	65637439	+	0.520748	3.33565e-123	0.610467	1.50445e-112	HeLa
PC	ENSG00000173599.15	chr11	66848416	66958386	-	0.746735	1.6102e-09	0.87052	1.53562e-107	HeLa
RBM4	ENSG00000173933.20	chr11	66638616	66668374	+	-0.0834427	0.0358543	0.754646	1.22421e-99	HeLa
EML3	ENSG00000149499.11	chr11	62602217	62612765	-	0.439991	2.28768e-20	0.871032	2.22438e-79	HeLa
RBM14	ENSG00000239306.4	chr11	66616581	66627347	+	0.420035	2.94153e-13	1.01144	1.56914e-74	HeLa
LTBP3	ENSG00000168056.16	chr11	65538804	65558930	-	0.478586	1.44711e-15	0.821126	4.51305e-71	HeLa
ATG2A	ENSG00000110046.13	chr11	64894545	64917211	-	0.439444	1.68092e-17	0.617287	1.98099e-69	HeLa
lnc-TCIRG1-1	lnc-TCIRG1-1	chr11	68051632	68053761	+	0.924069	5.96744e-06	1.73314	2.06983e-53	HeLa
lnc-LTBP3-11	lnc-LTBP3-11	chr11	65469522	65472147	-	0.834025	0.00290918	1.86793	2.09384e-49	HeLa
lnc-VSTM5-1	lnc-VSTM5-1	chr11	93730199	93741496	-	0.197149	0.0428951	0.638877	1.58648e-47	HeLa
XLOC_028656	XLOC_028656	chr11	75353902	75367841	-	0.786527	3.26242e-10	1.05297	1.1155e-44	HeLa
NAA40	ENSG00000110583.13	chr11	63938958	63957319	+	-0.0411862	0.495465	0.794762	1.42729e-37	HeLa
ANKRD13D	ENSG00000172932.14	chr11	67288546	67302485	+	0.416794	6.53797e-14	1.19207	2.21126e-37	HeLa
ARHGEF17	ENSG00000110237.5	chr11	73308275	73369388	+	0.571188	1.55821e-48	0.660016	5.35681e-34	HeLa
CDC42BPG	ENSG00000171219.9	chr11	64823051	64844653	-	0.526541	2.09115e-06	1.32275	6.98995e-34	HeLa
lnc-CFL1-1	lnc-CFL1-1	chr11	65805686	65818235	-	1.08384	5.19274e-07	1.74316	6.76744e-32	HeLa
B4GALNT4	ENSG00000182272.12	chr11	369498	382117	+	0.332025	1.84821e-12	0.598779	3.10977e-31	HeLa
LTO1	ENSG00000149716.12	chr11	69653075	69675416	-	0.588986	4.56747e-10	0.942787	5.46326e-30	HeLa
ASPSCR1	ENSG00000169696.16	chr17	81976806	82017406	+	0.0540704	0.615941	0.935959	4.34753e-29	HeLa
RAD9A	ENSG00000172613.8	chr11	67317870	67398410	+	0.194389	0.107015	1.03499	5.82926e-29	HeLa
lnc-RTN4R-1	lnc-RTN4R-1	chr22	20198569	20212147	-	1.14036	1.41116e-05	0.654615	9.07727e-29	HeLa
SSH3	ENSG00000172830.13	chr11	67303477	67312607	+	-0.188235	0.0681526	0.732991	8.60686e-28	HeLa
AP000873.2	ENSG00000247137.9	chr11	83184490	83193794	-	0.844075	0.0241359	1.09372	8.37904e-27	HeLa
lnc-TRPT1-4	lnc-TRPT1-4	chr11	64081625	64086080	-	1.50872	0.00189203	1.79274	1.87872e-26	HeLa
XLOC_027568	XLOC_027568	chr11	47460583	47462585	-	0.750541	5.18274e-07	1.5843	2.88548e-26	HeLa
LINC01503	LINC01503	chr9	129332299	129359541	+	0.452048	0.00249795	1.10773	3.12832e-26	HeLa
RNASEH2C	ENSG00000172922.9	chr11	65714004	65720947	-	-0.00606534	0.955457	0.738831	3.49563e-26	HeLa
AP5B1	ENSG00000254470.3	chr11	65773897	65780976	-	0.165607	0.000750495	0.723498	1.50148e-24	HeLa
lnc-EDF1-2	lnc-EDF1-2	chr9	136884415	136886251	-	-1.65629	0.0225442	1.07253	3.28914e-24	HeLa
lnc-UNC93B1-1	lnc-UNC93B1-1	chr11	68009438	68030434	-	0.918876	1.67536e-05	0.977588	3.43411e-24	HeLa
RPS6KB2	ENSG00000175634.15	chr11	67428459	67435401	+	0.0940741	0.217303	0.712856	1.12652e-23	HeLa
XLOC_028057	XLOC_028057	chr11	61998876	62008894	-	0.525115	5.10331e-05	0.770141	1.26865e-23	HeLa
FRMD8	ENSG00000126391.14	chr11	65386620	65413525	+	0.252795	0.0109645	1.48328	1.82656e-23	HeLa
lnc-OGFOD3-1	lnc-OGFOD3-1	chr17	82380255	82384030	-	0.773785	0.0701946	1.46721	2.28666e-23	HeLa
XLOC_028434	XLOC_028434	chr11	68879159	68885691	-	0.613973	0.00290174	0.887114	2.76954e-23	HeLa
ZNF276	ENSG00000158805.12	chr16	89720399	89740925	+	0.416659	1.78976e-09	0.73729	2.8666e-23	HeLa
AP000944.5	ENSG00000285816.1	chr11	65261927	65326543	+	-0.366297	0.0139348	0.789616	3.79429e-23	HeLa
NDOR1	ENSG00000188566.13	chr9	137205684	137217009	+	0.468258	3.97831e-14	0.627663	4.09507e-23	HeLa
lnc-PHYHD1-1	lnc-PHYHD1-1	chr9	128899810	128904219	+	0.735994	1.65107e-08	1.29879	6.47883e-23	HeLa
lnc-P2RY6-1	lnc-P2RY6-1	chr11	73252486	73260403	+	0.51338	0.0138009	0.967916	1.96927e-22	HeLa
CPNE7	ENSG00000178773.15	chr16	89575757	89597246	+	0.465198	2.93101e-05	0.760975	2.26327e-22	HeLa
XLOC_156663	XLOC_156663	chr9	129487160	129488484	-	1.08871	1.15097e-06	1.66198	7.09384e-22	HeLa
CORO6	ENSG00000167549.18	chr17	29614755	29622907	-	0.648652	2.57561e-07	0.930181	8.40419e-22	HeLa
STPG3-AS1	ENSG00000275549.1	chr9	137250218	137253497	-	0.759554	0.0270467	1.62291	2.90683e-21	HeLa
LRRC45	ENSG00000169683.8	chr17	82023304	82031151	+	0.0349973	0.65361	0.640789	8.65731e-21	HeLa
KIAA0895L	ENSG00000196123.13	chr16	67175598	67184040	-	0.465584	1.31352e-14	0.710392	1.00112e-20	HeLa
TM7SF2	ENSG00000149809.15	chr11	65111844	65116396	+	0.0981395	0.224454	1.49668	4.24399e-20	HeLa
lnc-POLR2L-1	lnc-POLR2L-1	chr11	831885	832864	-	0.73183	1.02208e-09	1.38114	1.91741e-19	HeLa
lnc-PPP1R27-1	lnc-PPP1R27-1	chr17	81846919	81847848	-	1.20183	1.18934e-06	2.12245	2.36279e-19	HeLa
AC110285.2	ENSG00000262877.5	chr17	81388125	81390319	-	1.47118	4.48785e-05	1.94397	4.26952e-19	HeLa
BBS1	ENSG00000174483.20	chr11	66510605	66533613	+	0.389372	0.100725	1.54404	8.1095e-19	HeLa
XLOC_061408	XLOC_061408	chr17	82098967	82101172	+	0.983802	0.00704083	1.39505	1.08701e-18	HeLa
lnc-SERPINH1-3	lnc-SERPINH1-3	chr11	75526061	75544448	+	1.07413	3.01622e-08	1.25706	1.10275e-18	HeLa
EXD3	ENSG00000187609.16	chr9	137306895	137423211	-	0.797841	1.35112e-07	1.09375	2.77611e-18	HeLa
AC009022.1	ENSG00000196696.12	chr16	69976296	70065948	-	0.62347	1.3758e-10	0.645032	2.98365e-18	HeLa
PKD1P6	ENSG00000250251.6	chr16	15125241	15154564	-	0.315296	0.00777725	0.712212	5.05212e-18	HeLa
lnc-KLHL35-6	lnc-KLHL35-6	chr11	75270929	75274938	-	0.780454	0.0237245	1.26788	5.05573e-18	HeLa
lnc-TMEM138-3	lnc-TMEM138-3	chr11	61376988	61379622	+	-0.445444	0.27364	1.26045	6.49709e-18	HeLa
lnc-LRRC56-3	lnc-LRRC56-3	chr11	484365	486670	+	0.67877	0.00090541	1.53234	1.25458e-17	HeLa
lnc-STIP1-2	lnc-STIP1-2	chr11	64166237	64169722	+	0.907615	5.22276e-08	1.0428	1.35524e-17	HeLa
SSSCA1-AS1	SSSCA1-AS1	chr11	65568481	65570423	-	0.935917	3.51804e-08	1.38505	2.32541e-17	HeLa
NPDC1	ENSG00000107281.10	chr9	137039462	137046179	-	-0.19072	0.00142472	0.613071	2.36611e-17	HeLa
lnc-RPL12-1	lnc-RPL12-1	chr9	127409618	127424311	-	0.688888	0.00184947	1.07751	2.59304e-17	HeLa
lnc-MRPL49-1	lnc-MRPL49-1	chr11	65134623	65136100	+	1.06971	0.00207828	1.82951	2.62444e-17	HeLa
XLOC_061398	XLOC_061398	chr17	81961714	81965319	+	1.10674	0.00704162	1.31981	2.68035e-17	HeLa
TOB1-AS1	TOB1-AS1	chr17	50866678	50910774	+	-0.971381	0.0212556	0.64861	3.21916e-17	HeLa
lnc-TRMT112-4	lnc-TRMT112-4	chr11	64301851	64305233	-	1.13867	0.0133183	1.5881	7.03643e-17	HeLa
lnc-TMEM258-2	lnc-TMEM258-2	chr11	61813502	61814649	-	1.00483	5.72118e-05	1.36933	1.47356e-16	HeLa
AP002495.1	ENSG00000254469.7	chr11	71865508	71928654	-	0.529857	0.000344021	0.700957	1.66366e-16	HeLa
XLOC_024025	XLOC_024025	chr11	63967578	63968932	+	0.634164	0.0531192	1.5196	1.98167e-16	HeLa
GPSM1	ENSG00000160360.13	chr9	136327475	136359605	+	0.377623	1.2573e-15	0.796831	2.43866e-16	HeLa
XLOC_152839	XLOC_152839	chr9	137601257	137604751	+	0.901497	1.79914e-08	1.22516	2.52896e-16	HeLa
LBHD1	ENSG00000162194.12	chr11	62662816	62672255	-	0.0226501	0.893155	0.776121	2.62599e-16	HeLa
GATD1	ENSG00000177225.17	chr11	767219	777488	-	0.0170314	0.849673	0.586318	3.96079e-16	HeLa
MAP4K2	ENSG00000168067.12	chr11	64784917	64803241	-	0.254508	0.000117132	0.602658	9.01213e-16	HeLa
C11orf80	ENSG00000173715.16	chr11	66744450	66843328	+	0.0672558	0.672151	0.964861	9.24753e-16	HeLa
LRP5L	ENSG00000100068.13	chr22	25351417	25405377	-	0.679101	1.76837e-08	0.769729	1.37745e-15	HeLa
PPP2R5B	ENSG00000068971.14	chr11	64917552	64934475	+	0.412018	4.43615e-15	0.826172	1.5632e-15	HeLa
XLOC_156901	XLOC_156901	chr9	135927908	135930143	-	-0.133989	0.733292	1.70483	2.12606e-15	HeLa
lnc-ZNF778-3	lnc-ZNF778-3	chr16	89249819	89255339	+	0.557017	0.000111096	0.937629	2.61336e-15	HeLa
lnc-TMEM106A-3	lnc-TMEM106A-3	chr17	43304382	43305227	+	0.854001	8.80124e-10	0.613664	3.50259e-15	HeLa
BX255925.3	ENSG00000284976.1	chr9	137217451	137219361	+	0.0402932	0.716439	0.618708	5.82158e-15	HeLa
XLOC_152506	XLOC_152506	chr9	129569462	129572390	+	-1.46587	0.0132729	1.33885	8.39126e-15	HeLa
BSCL2	ENSG00000168000.14	chr11	62690274	62709845	-	0.837407	1.04731e-05	1.31574	1.89661e-14	HeLa
lnc-MACROD1-1	lnc-MACROD1-1	chr11	64166651	64185692	-	0.306101	0.0538356	0.849844	2.23636e-14	HeLa
AL162586.1	ENSG00000225032.5	chr9	127816065	127822520	+	0.506197	0.0482282	1.17629	2.78305e-14	HeLa
AP000944.7	ENSG00000287917.1	chr11	65305405	65314244	-	-0.168316	0.796681	1.97324	4.16902e-14	HeLa
ZNRD2	ENSG00000173465.8	chr11	65570459	65573942	+	-0.0231982	0.82282	0.900023	6.51611e-14	HeLa
XLOC_026268	XLOC_026268	chr11	2931607	2937998	-	0.593323	0.000968467	1.14864	6.91239e-14	HeLa
OSBPL7	ENSG00000006025.12	chr17	47807371	47821834	-	0.202057	0.0136962	0.943862	7.42676e-14	HeLa
NADSYN1	ENSG00000172890.13	chr11	71453108	71524107	+	0.274765	4.57791e-11	0.609673	1.55215e-13	HeLa
lnc-SHANK2-1	lnc-SHANK2-1	chr11	70366451	70398442	-	1.05562	1.75332e-05	0.740456	2.01939e-13	HeLa
AC099811.1	ENSG00000236194.3	chr17	42270516	42272683	-	-2.3823	0.000248338	0.891721	3.02243e-13	HeLa
ME3	ENSG00000151376.16	chr11	86441107	86672636	-	0.0122309	0.903874	0.6074	3.56223e-13	HeLa
GDPD5	ENSG00000158555.15	chr11	75434639	75525941	-	0.395594	3.1231e-05	0.651299	5.50399e-13	HeLa
lnc-SPDYC-2	lnc-SPDYC-2	chr11	65199449	65202047	+	1.00467	1.68119e-10	1.06317	6.89424e-13	HeLa
lnc-FEN1-6	lnc-FEN1-6	chr11	61817249	61825340	+	0.319974	0.17113	1.02257	8.43348e-13	HeLa
lnc-HYOU1-1	lnc-HYOU1-1	chr11	119059736	119067781	-	0.268294	0.35253	1.38208	8.77757e-13	HeLa
XLOC_095073	XLOC_095073	chr22	25387499	25389327	-	1.1517	5.39867e-08	1.03825	1.08892e-12	HeLa
AL355987.4	ENSG00000273066.5	chr9	136799222	136810042	+	0.10607	0.560289	1.13412	1.18291e-12	HeLa
XLOC_152404	XLOC_152404	chr9	127792916	127799831	+	0.377007	0.000680304	0.693344	1.1887e-12	HeLa
lnc-CDK12-1	lnc-CDK12-1	chr17	39543990	39572135	+	0.83901	1.68512e-09	0.857655	1.26267e-12	HeLa
XLOC_028004	XLOC_028004	chr11	60879641	60887356	-	0.122668	0.525023	0.754741	1.27456e-12	HeLa
lnc-CCDC154-2	lnc-CCDC154-2	chr16	1459454	1460251	-	1.40624	8.38167e-06	1.08218	1.32307e-12	HeLa
lnc-CCDC87-1	lnc-CCDC87-1	chr11	66614199	66616395	-	-0.168992	0.706236	1.09696	1.44999e-12	HeLa
INPP5E	ENSG00000148384.13	chr9	136428618	136439845	-	0.266294	3.51758e-05	0.720804	1.68616e-12	HeLa
AJM1	ENSG00000232434.2	chr9	136844414	136848801	+	0.222621	0.0410305	0.798894	1.98202e-12	HeLa
lnc-UNC93B1-7	lnc-UNC93B1-7	chr11	68070815	68082098	-	0.373599	0.128053	1.94226	2.14001e-12	HeLa
lnc-PIDD1-2	lnc-PIDD1-2	chr11	805776	809935	-	1.01195	1.90409e-09	1.31137	2.18075e-12	HeLa
lnc-UNC93B1-5	lnc-UNC93B1-5	chr11	68058749	68061069	-	1.01516	0.00357812	0.958589	2.80129e-12	HeLa
CCDC78	ENSG00000162004.17	chr16	722581	726954	-	1.01518	8.44244e-05	0.858445	3.45147e-12	HeLa
EFEMP2	ENSG00000172638.13	chr11	65866440	65873592	-	-0.0864133	0.0522667	1.53484	4.33429e-12	HeLa
lnc-LTBP3-9	lnc-LTBP3-9	chr11	65496261	65497419	-	0.511975	0.215004	2.0691	7.31363e-12	HeLa
lnc-TMEM250-3	lnc-TMEM250-3	chr9	136059598	136060415	-	0.86548	2.24051e-08	1.66233	9.85463e-12	HeLa
AC087741.1	ENSG00000262580.5	chr17	80200672	80205949	-	-0.0993601	0.806008	0.639291	1.32539e-11	HeLa
AC090589.3	ENSG00000270060.1	chr11	47168280	47169563	-	0.976829	8.0551e-06	1.43367	1.65126e-11	HeLa
TIAF1	ENSG00000221995.5	chr17	29073520	29078857	-	0.581031	3.32797e-12	0.659616	1.9757e-11	HeLa
lnc-CYBA-4	lnc-CYBA-4	chr16	88553541	88570176	-	-0.376166	0.490699	1.20095	2.2221e-11	HeLa
XLOC_095076	XLOC_095076	chr22	25395322	25397473	-	1.00872	9.71799e-10	0.846042	2.98083e-11	HeLa
PNPLA7	ENSG00000130653.16	chr9	137459951	137550402	-	0.507084	0.00647547	1.05694	3.03956e-11	HeLa
lnc-RNF166-5	lnc-RNF166-5	chr16	88732463	88732980	-	0.458243	0.35185	1.42356	3.10388e-11	HeLa
XLOC_023911	XLOC_023911	chr11	62013090	62017454	+	0.910966	0.0096053	0.949656	3.11825e-11	HeLa
AC092127.1	ENSG00000260417.1	chr16	85592265	85595720	+	0.586731	7.98423e-06	0.637784	3.52042e-11	HeLa
XLOC_028195	XLOC_028195	chr11	64760335	64761011	-	1.3869	8.78667e-06	2.75661	4.37097e-11	HeLa
DRD4	ENSG00000069696.7	chr11	637268	640706	+	0.713874	0.00391443	1.61695	6.78658e-11	HeLa
lnc-DOC2B-3	lnc-DOC2B-3	chr17	278536	336022	-	1.02012	0.000800231	1.52897	6.92114e-11	HeLa
CNIH2	ENSG00000174871.11	chr11	66278174	66285301	+	1.10175	0.00106412	1.99195	7.32168e-11	HeLa
GALT	ENSG00000213930.11	chr9	34638132	34651035	+	0.387324	3.59896e-06	0.657378	8.34298e-11	HeLa
AP001107.9	ENSG00000255468.7	chr11	66347949	66364804	+	0.373914	0.184965	1.66537	9.26771e-11	HeLa
